# Supplementary material for: Crystal structure, Hirshfeld surface analysis and geometry optimization of 2-hy­droxy­imino-N-[1-(pyrazin-2-yl)ethyl­idene]propano­hydrazide
Source: Acta Crystallogr E Crystallogr Commun. 2022 Aug 12;78(Pt 9):900–4. doi: 10.1107/S2056989022007927 (PMC9443806; doi:10.1107/S2056989022007927)
Supplement: Supplementary file 1 [file e-78-00900-sup1.cif]

##############################################################################
#                                                                            #
# This CIF contains the data in a paper accepted for publication in          #
# Acta Crystallographica Section E. It conforms to the requirements of       #
# Notes for Authors for Acta Crystallographica Section E, and has been       #
# peer reviewed under the auspices of the IUCr Commission on Journals.       #
#                                                                            #
# Full details of the Crystallographic Information File format               #
# are given in the paper "The Crystallographic Information File (CIF):       #
# a New Standard Archive File for Crystallography" by S. R. Hall, F. H.      #
# Allen and I. D. Brown [Acta Cryst. (1991), A47, 655-685].                  #
#                                                                            #
# The current version of the core CIF dictionary is obtainable from          #
# ftp://ftp.iucr.org/pub/cif_core.dic.                                       #
#                                                                            #
# Software is freely available for graphical display of the structure(s)     #
# in this CIF. For information consult the CIF software page                 #
# http://www.iucr.org/resources/cif/software.                                #
#                                                                            #
# This file may be used for bona fide research purposes within the           #
# scientific community so long as proper attribution is given to the journal # 
# article from which it was obtained.                                        #
#                                                                            #
##############################################################################
data_I
_audit_creation_method
;
Olex2 1.5
(compiled 2022.04.07 svn.rca3783a0 for OlexSys, GUI svn.r6498)
;
_journal_date_recd_electronic     2022-07-22
_journal_date_accepted     2022-08-05
_journal_name_full     'Acta Crystallographica, Section E'
_journal_year     2022
_journal_volume     78
_journal_issue      9
_journal_page_first     0
_journal_page_last     0
_journal_paper_category     GO
_journal_paper_doi     10.1107/S2056989022007927
_journal_coeditor_code     VM2270
_publ_contact_author_name     'Maksym O. Plutenko'
_publ_contact_author_address
;
Department of Chemistry,
National Taras Shevchenko University,
Volodymyrska Street 64, 01601 Kyiv,
Ukraine
;
_publ_contact_author_email     'plutenkom@gmail.com'
_publ_contact_author_fax     ?
_publ_contact_author_phone     '+380502806779'
_publ_section_title
;
Crystal structure, Hirshfeld surface analysis and geometry optimization of
2-hydroxyimino-<i>N</i>-[1-(pyrazin-2-yl)ethylidene]propanohydrazide
;
_publ_section_title_footnote     .
loop_
    _publ_author_name
    _publ_author_footnote
    _publ_author_address
    'Plutenko, Maksym O.' .
;
Department of Chemistry,
National Taras Shevchenko University,
Volodymyrska Street 64, 01601 Kyiv,
Ukraine
;
    'Shishkina, Svitlana V.' .
;
"Institute for Single Crystals" NAS of Ukraine, 60 Nauky ave., Kharkiv, 61001,
Ukraine
V. N. Karazin Kharkiv National University, 4 Svobody sq., Kharkiv 61022,
Ukraine
;
    'Shishkin, Oleg V.' .
;
"Institute for Single Crystals" NAS of Ukraine, 60 Nauky ave., Kharkiv, 61001,
Ukraine
;
    'Potaskalov, Vadim A.' .
;
Department of General and Inorganic Chemistry,
National Technical University of Ukraine, `Kyiv Polytechnic Institute',
37 Prospect Peremogy, 03056 Kiev,
Ukraine
;
    'Kalibabchuk, Valentina A.' .
;
Department of Analytical, Physical and Colloid Chemistry,
O. O. Bohomolets National Medical University,
Shevchenko Blvd. 13, 01601 Kiev,
Ukraine
;
_publ_section_synopsis
;
The title compound,
2-hydroxyimino-<i>N</i>-[1-(2-pyrazinyl)ethylidene]propanehydrazide, is a
ligand able to form polynuclear metal complexes. The molecule is not planar
due to a twist between the oxime and amide groups. In the crystal, molecules
are linked by O---H...O hydrogen bonds into  supramolecular chains.
;
_chemical_name_systematic
;
2-hydroxyimino-<i>N</i>-[1-(pyrazin-2-yl)ethylidene]propanohydrazide
;
_chemical_name_common     ?
_chemical_formula_moiety     'C9 H11 N5 O2'
_chemical_formula_sum     'C9 H11 N5 O2'
_chemical_formula_iupac     'C9 H11 N5 O2'
_chemical_formula_weight     221.23
_chemical_melting_point     ?
_chemical_absolute_configuration     ?
_space_group_crystal_system     orthorhombic
_space_group_name_H-M_alt     'P c a 21'
_space_group_name_Hall     'P 2c -2ac'
loop_
    _space_group_symop_operation_xyz
    'x, y, z'
    '-x, -y, z+1/2'
    '-x+1/2, y, z+1/2'
    'x+1/2, -y, z'
_cell_length_a     24.367(2)
_cell_length_b     4.3979(5)
_cell_length_c     10.1424(9)
_cell_angle_alpha     90
_cell_angle_beta     90
_cell_angle_gamma     90
_cell_volume     1086.89(18)
_cell_formula_units_Z     4
_cell_measurement_reflns_used     1825
_cell_measurement_theta_min     2.4
_cell_measurement_theta_max     25.3
_cell_measurement_temperature     293.15
_exptl_crystal_description     plate
_exptl_crystal_colour     colourless
_exptl_crystal_size_max     0.8
_exptl_crystal_size_mid     0.4
_exptl_crystal_size_min     0.1
_exptl_crystal_density_diffrn     1.352
_exptl_crystal_density_meas     ?
_exptl_crystal_density_method     ?
_exptl_crystal_F_000     464
_exptl_absorpt_coefficient_mu     0.101
_exptl_absorpt_correction_type     multi-scan
_exptl_absorpt_process_details
;
(CrysAlisPro; Rigaku OD, 2019)
;
_exptl_absorpt_correction_T_min     0.64616
_exptl_absorpt_correction_T_max     1.00000
_diffrn_ambient_temperature     293.15
_diffrn_source     ?
_diffrn_radiation_type     MoK\a
_diffrn_radiation_wavelength     0.71073
_diffrn_measurement_device_type     Xcallibur3
_diffrn_measurement_method     'area detector'
_diffrn_detector_area_resol_mean     ?
_diffrn_reflns_number     2381
_diffrn_reflns_av_R_equivalents     0.0231
_diffrn_reflns_av_unetI/netI     0.0346
_diffrn_reflns_theta_min     3.344
_diffrn_reflns_theta_max     24.997
_diffrn_reflns_theta_full     24.997
_diffrn_measured_fraction_theta_max     0.998
_diffrn_measured_fraction_theta_full     0.998
_diffrn_reflns_limit_h_min     -13
_diffrn_reflns_limit_h_max     28
_diffrn_reflns_limit_k_min     -5
_diffrn_reflns_limit_k_max     4
_diffrn_reflns_limit_l_min     -12
_diffrn_reflns_limit_l_max     10
_diffrn_standards_number     0
_diffrn_standards_interval_count     0
_diffrn_standards_interval_time     0
_diffrn_standards_decay_%     0.00
_refine_special_details     ?
_reflns_number_total     1540
_reflns_number_gt     1254
_reflns_threshold_expression     'I > 2\s(I)'
_refine_ls_structure_factor_coef     Fsqd
_refine_ls_matrix_type     full
_refine_ls_R_factor_all     0.0510
_refine_ls_R_factor_gt     0.0372
_refine_ls_wR_factor_gt     0.0804
_refine_ls_wR_factor_ref     0.0882
_refine_ls_goodness_of_fit_ref     1.011
_refine_ls_restrained_S_all     1.011
_refine_ls_number_reflns     1540
_refine_ls_number_parameters     148
_refine_ls_number_restraints     1
_refine_ls_hydrogen_treatment     constr
_refine_ls_weighting_scheme     calc
_refine_ls_weighting_details
                      'w=1/[\s^2^(Fo^2^)+(0.0439P)^2^] where P=(Fo^2^+2Fc^2^)/3'
_atom_sites_solution_hydrogens     mixed
_atom_sites_solution_primary     ?
_atom_sites_solution_secondary     ?
_refine_ls_shift/su_max     0.001
_refine_ls_shift/su_mean     0.000
_refine_diff_density_max     0.108
_refine_diff_density_min     -0.129
_refine_ls_extinction_method     none
_refine_ls_extinction_coef     .
_refine_ls_abs_structure_details
;
Flack <i>x</i> determined using 351 quotients
[(<i>I</i>^+^)-(<i>I</i>^-^)]/[(<i>I</i>^+^)+(<i>I</i>^-^)]
(Parsons <i>et al.</i>, 2013)
;
_refine_ls_abs_structure_Flack     -1.7(10)
loop_
    _atom_type_symbol
    _atom_type_description
    _atom_type_scat_dispersion_real
    _atom_type_scat_dispersion_imag
    _atom_type_scat_source
    'C' 'C' 0.0033 0.0016
                         'International Tables Vol C Tables 4.2.6.8 and 6.1.1.4'
    'H' 'H' 0.0000 0.0000
                         'International Tables Vol C Tables 4.2.6.8 and 6.1.1.4'
    'N' 'N' 0.0061 0.0033
                         'International Tables Vol C Tables 4.2.6.8 and 6.1.1.4'
    'O' 'O' 0.0106 0.0060
                         'International Tables Vol C Tables 4.2.6.8 and 6.1.1.4'
_computing_data_collection
;
<i>CrysAlis PRO</i> (Rigaku OD, 2019)
;
_computing_cell_refinement
;
<i>CrysAlis PRO</i> (Rigaku OD, 2019)
;
_computing_data_reduction
;
<i>CrysAlis PRO</i> (Rigaku OD, 2019)
;
_computing_structure_solution
;
<i>SHELXT</i> (Sheldrick, 2015a)
;
_computing_structure_refinement
;
<i>SHELXL2016/6</i> (Sheldrick, 2015b)
;
_computing_molecular_graphics
;
DIAMOND (Brandenburg, 2009)
;
_computing_publication_material
;
<i>OLEX2</i> (Dolomanov <i>et al.</i>,  2009)
;
loop_
    _atom_site_type_symbol
    _atom_site_label
    _atom_site_fract_x
    _atom_site_fract_y
    _atom_site_fract_z
    _atom_site_U_iso_or_equiv
    _atom_site_adp_type
    _atom_site_calc_flag
    _atom_site_occupancy
    _atom_site_disorder_assembly
    _atom_site_disorder_group
    O O1 0.76287(9) 0.3026(5) 0.3893(2) 0.0552(6) Uani d 1 . .
    N N1 0.54406(13) -0.2364(8) 0.5790(3) 0.0652(9) Uani d 1 . .
    C C1 0.58360(13) -0.1186(7) 0.5054(3) 0.0481(9) Uani d 1 . .
    O O2 0.80114(8) 0.9769(6) 0.7178(3) 0.0571(6) Uani d 1 . .
    H H2 0.785835 1.067394 0.778171 0.086 Uiso calc 1 . .
    C C2 0.58576(16) -0.1796(10) 0.3721(4) 0.0696(12) Uani d 1 . .
    H H2A 0.613875 -0.093141 0.322655 0.084 Uiso calc 1 . .
    N N2 0.54979(15) -0.3547(9) 0.3114(3) 0.0802(11) Uani d 1 . .
    N N3 0.66429(11) 0.1682(6) 0.4996(3) 0.0446(6) Uani d 1 . .
    C C3 0.51042(17) -0.4693(10) 0.3865(5) 0.0718(13) Uani d 1 . .
    H H3 0.483903 -0.592846 0.348009 0.086 Uiso calc 1 . .
    N N4 0.70225(10) 0.3562(6) 0.5568(3) 0.0457(7) Uani d 1 . .
    H H4 0.696761 0.411873 0.635489 0.055 Uiso d 1 . .
    C C4 0.50756(17) -0.4124(11) 0.5171(4) 0.0766(13) Uani d 1 . .
    H H4A 0.479179 -0.498671 0.565696 0.092 Uiso calc 1 . .
    N N5 0.76423(10) 0.7824(5) 0.6578(3) 0.0447(7) Uani d 1 . .
    C C5 0.62427(13) 0.0788(7) 0.5713(3) 0.0467(8) Uani d 1 . .
    C C6 0.61725(16) 0.1548(10) 0.7154(4) 0.0674(10) Uani d 1 . .
    H H6A 0.648915 0.087367 0.763582 0.101 Uiso calc 1 . .
    H H6B 0.585142 0.054609 0.748914 0.101 Uiso calc 1 . .
    H H6C 0.613240 0.370690 0.725479 0.101 Uiso calc 1 . .
    C C7 0.74946(14) 0.4146(6) 0.4956(3) 0.0406(7) Uani d 1 . .
    C C8 0.78699(12) 0.6303(7) 0.5654(3) 0.0421(7) Uani d 1 . .
    C C9 0.84549(13) 0.6475(9) 0.5264(4) 0.0657(11) Uani d 1 . .
    H H9A 0.853496 0.847820 0.494094 0.099 Uiso calc 1 . .
    H H9B 0.852677 0.501055 0.458348 0.099 Uiso calc 1 . .
    H H9C 0.868223 0.604687 0.601444 0.099 Uiso calc 1 . .
loop_
    _atom_site_aniso_label
    _atom_site_aniso_U_11
    _atom_site_aniso_U_22
    _atom_site_aniso_U_33
    _atom_site_aniso_U_12
    _atom_site_aniso_U_13
    _atom_site_aniso_U_23
    O1 0.0616(13) 0.0633(14) 0.0408(14) -0.0086(12) 0.0065(12) -0.0188(13)
    N1 0.0593(18) 0.086(2) 0.0508(18) -0.0195(17) -0.0002(17) 0.0000(18)
    C1 0.0450(18) 0.0568(19) 0.043(2) -0.0026(16) -0.0017(17) -0.0026(18)
    O2 0.0580(13) 0.0618(14) 0.0516(14) -0.0040(12) -0.0033(13) -0.0277(12)
    C2 0.065(2) 0.094(3) 0.050(3) -0.031(2) 0.004(2) -0.011(2)
    N2 0.077(2) 0.107(3) 0.056(2) -0.033(2) -0.003(2) -0.016(2)
    N3 0.0455(14) 0.0463(14) 0.0422(14) -0.0036(13) -0.0015(14) -0.0097(13)
    C3 0.061(2) 0.084(3) 0.071(3) -0.022(2) -0.017(2) -0.002(3)
    N4 0.0499(15) 0.0495(15) 0.0377(14) -0.0044(13) 0.0022(15) -0.0159(13)
    C4 0.063(2) 0.103(3) 0.064(3) -0.032(2) -0.006(2) 0.011(3)
    N5 0.0538(17) 0.0427(13) 0.0375(16) 0.0001(13) -0.0038(14) -0.0112(13)
    C5 0.0482(18) 0.0527(18) 0.0392(18) 0.0012(16) -0.0016(18) -0.0059(16)
    C6 0.069(2) 0.091(3) 0.042(2) -0.012(2) 0.005(2) -0.011(2)
    C7 0.0492(17) 0.0382(15) 0.0342(19) 0.0017(14) 0.0011(16) -0.0074(16)
    C8 0.0481(16) 0.0432(15) 0.0350(17) -0.0003(14) 0.0021(16) -0.0053(16)
    C9 0.0555(19) 0.080(2) 0.062(3) -0.0123(19) 0.014(2) -0.030(2)
_geom_special_details
;
 All esds (except the esd in the dihedral angle between two l.s. planes)
 are estimated using the full covariance matrix.  The cell esds are taken
 into account individually in the estimation of esds in distances, angles
 and torsion angles; correlations between esds in cell parameters are only
 used when they are defined by crystal symmetry.  An approximate (isotropic)
 treatment of cell esds is used for estimating esds involving l.s. planes.
;
loop_
    _geom_bond_atom_site_label_1
    _geom_bond_atom_site_label_2
    _geom_bond_site_symmetry_2
    _geom_bond_distance
    _geom_bond_publ_flag
    O1 C7 . 1.229(4) ?
    N1 C1 . 1.325(4) ?
    N1 C4 . 1.336(5) ?
    C1 C2 . 1.379(5) ?
    C1 C5 . 1.477(4) ?
    O2 H2 . 0.8200 ?
    O2 N5 . 1.382(3) ?
    C2 H2A . 0.9300 ?
    C2 N2 . 1.319(5) ?
    N2 C3 . 1.325(5) ?
    N3 N4 . 1.370(3) ?
    N3 C5 . 1.279(4) ?
    C3 H3 . 0.9300 ?
    C3 C4 . 1.350(6) ?
    N4 H4 . 0.8452 ?
    N4 C7 . 1.332(4) ?
    C4 H4A . 0.9300 ?
    N5 C8 . 1.278(4) ?
    C5 C6 . 1.509(5) ?
    C6 H6A . 0.9600 ?
    C6 H6B . 0.9600 ?
    C6 H6C . 0.9600 ?
    C7 C8 . 1.496(4) ?
    C8 C9 . 1.482(5) ?
    C9 H9A . 0.9600 ?
    C9 H9B . 0.9600 ?
    C9 H9C . 0.9600 ?
loop_
    _geom_angle_atom_site_label_1
    _geom_angle_atom_site_label_2
    _geom_angle_atom_site_label_3
    _geom_angle_site_symmetry_1
    _geom_angle_site_symmetry_3
    _geom_angle
    _geom_angle_publ_flag
    C1 N1 C4 . . 116.5(3) ?
    N1 C1 C2 . . 120.3(3) ?
    N1 C1 C5 . . 117.6(3) ?
    C2 C1 C5 . . 122.2(3) ?
    N5 O2 H2 . . 109.5 ?
    C1 C2 H2A . . 118.5 ?
    N2 C2 C1 . . 123.1(4) ?
    N2 C2 H2A . . 118.5 ?
    C2 N2 C3 . . 115.8(4) ?
    C5 N3 N4 . . 117.4(3) ?
    N2 C3 H3 . . 119.0 ?
    N2 C3 C4 . . 122.1(4) ?
    C4 C3 H3 . . 119.0 ?
    N3 N4 H4 . . 117.9 ?
    C7 N4 N3 . . 120.1(3) ?
    C7 N4 H4 . . 121.4 ?
    N1 C4 C3 . . 122.3(4) ?
    N1 C4 H4A . . 118.9 ?
    C3 C4 H4A . . 118.9 ?
    C8 N5 O2 . . 111.4(2) ?
    C1 C5 C6 . . 119.5(3) ?
    N3 C5 C1 . . 115.8(3) ?
    N3 C5 C6 . . 124.7(3) ?
    C5 C6 H6A . . 109.5 ?
    C5 C6 H6B . . 109.5 ?
    C5 C6 H6C . . 109.5 ?
    H6A C6 H6B . . 109.5 ?
    H6A C6 H6C . . 109.5 ?
    H6B C6 H6C . . 109.5 ?
    O1 C7 N4 . . 124.1(3) ?
    O1 C7 C8 . . 120.5(3) ?
    N4 C7 C8 . . 115.4(3) ?
    N5 C8 C7 . . 114.4(3) ?
    N5 C8 C9 . . 125.9(3) ?
    C9 C8 C7 . . 119.6(3) ?
    C8 C9 H9A . . 109.5 ?
    C8 C9 H9B . . 109.5 ?
    C8 C9 H9C . . 109.5 ?
    H9A C9 H9B . . 109.5 ?
    H9A C9 H9C . . 109.5 ?
    H9B C9 H9C . . 109.5 ?
loop_
    _geom_torsion_atom_site_label_1
    _geom_torsion_atom_site_label_2
    _geom_torsion_atom_site_label_3
    _geom_torsion_atom_site_label_4
    _geom_torsion_site_symmetry_1
    _geom_torsion_site_symmetry_2
    _geom_torsion_site_symmetry_3
    _geom_torsion_site_symmetry_4
    _geom_torsion
    _geom_torsion_publ_flag
    O1 C7 C8 N5 . . . . 165.1(3) ?
    O1 C7 C8 C9 . . . . -16.1(5) ?
    N1 C1 C2 N2 . . . . -0.3(7) ?
    N1 C1 C5 N3 . . . . 174.5(3) ?
    N1 C1 C5 C6 . . . . -4.0(5) ?
    C1 N1 C4 C3 . . . . 0.1(6) ?
    C1 C2 N2 C3 . . . . 0.6(6) ?
    O2 N5 C8 C7 . . . . -179.9(3) ?
    O2 N5 C8 C9 . . . . 1.4(5) ?
    C2 C1 C5 N3 . . . . -5.8(5) ?
    C2 C1 C5 C6 . . . . 175.6(4) ?
    C2 N2 C3 C4 . . . . -0.5(7) ?
    N2 C3 C4 N1 . . . . 0.2(8) ?
    N3 N4 C7 O1 . . . . -2.1(5) ?
    N3 N4 C7 C8 . . . . 178.2(2) ?
    N4 N3 C5 C1 . . . . 178.8(2) ?
    N4 N3 C5 C6 . . . . -2.7(5) ?
    N4 C7 C8 N5 . . . . -15.2(4) ?
    N4 C7 C8 C9 . . . . 163.6(3) ?
    C4 N1 C1 C2 . . . . -0.1(6) ?
    C4 N1 C1 C5 . . . . 179.5(3) ?
    C5 C1 C2 N2 . . . . -179.9(3) ?
    C5 N3 N4 C7 . . . . 168.4(3) ?
loop_
    _geom_hbond_atom_site_label_D
    _geom_hbond_atom_site_label_H
    _geom_hbond_atom_site_label_A
    _geom_hbond_site_symmetry_D
    _geom_hbond_site_symmetry_H
    _geom_hbond_site_symmetry_A
    _geom_hbond_distance_DH
    _geom_hbond_distance_HA
    _geom_hbond_distance_DA
    _geom_hbond_angle_DHA
    _geom_hbond_publ_flag
    O2 H2 O1 1_555 1_555 3_665 0.82 1.94 2.741(3) 167 yes
    C2 H2A O2 1_555 1_555 3_644 0.93 2.35 3.243(5) 161 yes
    C4 H4A N2 1_555 1_555 2_645 0.93 2.67 3.451(6) 142 yes
_shelx_space_group_comment
;
The symmetry employed for this shelxl refinement is uniquely defined
by the following loop, which should always be used as a source of
symmetry information in preference to the above space-group names.
They are only intended as comments.
;
_shelx_estimated_absorpt_T_min     0.924
_shelx_estimated_absorpt_T_max     0.990
_shelx_hkl_file
;
   0   0 -14 11119.2 1170.05   1
   0   0 -13 575.499 463.026   1
   0   0 -12 18489.4 1339.30   1
   0   0 -11 157.361 409.096   1
   0   0 -10 18120.0 1205.44   1
   0   0  -9 79.1146 325.418   1
   0   0  -8 4499.60 549.763   1
   0   0  -7 40.7681 309.178   1
   0   0  -6 406078. 3985.14   1
   0   0  -5-242.362 240.185   1
   0   0  -4 286266. 2677.29   1
   0   0  -3-179.089 191.540   1
   0   0  -2 999999. 3492.15   1
   0   1 -14 2724.43 729.896   1
   0   1 -13-501.098 470.010   1
   0   1 -12 277.899 423.191   1
   0  -1 -12 148.149 355.657   1
   0  -1 -11 45.2718 358.784   1
   0   1 -11-44.4061 404.407   1
   0   1 -10 2294.15 588.901   1
   0  -1 -10 1035.50 366.022   1
   0   1  -9 274.482 429.712   1
   0  -1  -9-374.765 301.257   1
   0  -1  -8 20501.7 1045.90   1
   0   1  -8 20767.0 1208.25   1
   0  -1  -7 111.561 247.900   1
   0   1  -7 134.217 345.204   1
   0   1  -6 2322.58 417.164   1
   0  -1  -6 3040.42 371.729   1
   0  -1  -5-143.916 181.184   1
   0   1  -5-176.646 263.660   1
   0   1  -4 144469. 2106.34   1
   0  -1  -4 144256. 1706.75   1
   0  -1  -3 143.641 135.062   1
   0   1  -3-8.39129 219.074   1
   0  -1  -2 407262. 1658.35   1
   0   1  -2 408197. 2673.64   1
   0   1  -1 185.003 131.300   1
   0  -1   0 42309.4 848.972   3
   0   1   0 41026.6 460.618   1
   0  -1   1-89.8652 153.012   3
   0  -1   4 144590. 1284.67   2
   0  -1   5 103.954 140.562   2
   0  -1   6 2595.47 315.301   2
   0   2 -13 313.411 544.441   1
   0   2 -12 729.958 439.769   1
   0   2 -11 625.814 485.349   1
   0   2 -10 4929.19 754.167   1
   0   2  -9-349.215 411.482   1
   0   2  -8 10894.6 929.374   1
   0   2  -7 151.749 385.157   1
   0   2  -6 1760.18 453.508   1
   0   2  -5 148.528 310.065   1
   0   2  -4 47470.8 1343.91   1
   0   2  -3-80.9384 204.354   1
   0   2  -2 12635.5 561.385   1
   0   2  -1 43.6043 122.050   1
   0  -2  -1-27.1340 162.076   3
   0   2   0 32730.8 564.474   1
   0  -2   0 33159.5 1072.63   3
   0  -2   1 36.3410 206.027   3
   0  -2   2 12628.6 694.570   3
   0  -2   6 1140.09 179.220   2
   0   3 -12 2737.99 724.427   1
   0   3 -11-489.568 481.656   1
   0   3 -10 1157.83 540.361   1
   0   3  -9 168.650 345.448   1
   0   3  -8 13816.3 1071.97   1
   0   3  -7 50.2296 336.185   1
   0   3  -6 23665.7 1225.20   1
   0   3  -5-295.344 306.242   1
   0   3  -4 17184.9 908.603   1
   0  -3  -3-244.971 249.505   3
   0   3  -3-119.719 210.890   1
   0   3  -2 3284.23 356.505   1
   0  -3  -2 2424.55 387.648   3
   0  -3  -1 255.413 235.782   3
   0   3  -1-47.0279 135.480   1
   0  -3   0 4592.88 504.672   3
   0  -3   1 18.3555 263.492   3
   0  -3   2 3423.87 481.042   3
   0   4 -11 48.8855 421.827   1
   0   4 -10-356.006 459.523   1
   0   4  -9-500.699 367.445   1
   0   4  -8-17.8713 350.939   1
   0   4  -7 163.450 314.388   1
   0   4  -6 2430.48 486.121   1
   0   4  -5-323.036 343.717   1
   0  -4  -5 243.138 336.222   3
   0  -4  -4 33015.6 1667.17   3
   0   4  -4 34574.1 1311.46   1
   0  -4  -3-192.449 288.732   3
   0  -4  -2 21507.3 1304.89   3
   0  -4  -1 215.805 240.894   3
   0  -4   0 10316.5 918.236   3
   0  -4   1 247.857 319.811   3
   0  -4   2 24398.2 1384.76   3
   0  -5  -9 361.324 325.574   3
   0  -5  -8-543.604 424.413   3
   0  -5  -7-242.174 248.299   3
   0  -5  -6 1347.46 482.297   3
   0  -5  -5-49.8536 324.419   3
   0  -5  -4 930.893 438.864   3
   0  -5  -3 343.239 328.249   3
   0  -5  -2 2736.60 557.796   3
   0  -5  -1 615.042 390.360   3
   0  -5   0 2902.77 584.141   3
   0  -5   1 244.159 328.732   3
   0  -5   2 1908.89 484.499   3
   0  -6  -5 254.699 343.965   3
   0  -6  -4 419.419 369.825   3
   0  -6  -3 130.368 390.878   3
   0  -6  -2 463.651 419.789   3
   0  -6  -1-51.8848 338.906   3
   0  -6   0-218.998 428.873   3
   0  -6   1-300.387 351.327   3
   1   0 -15 543.238 508.219   1
   1   0 -14 297.582 501.319   1
   1   0 -13 385.408 417.199   1
  -1   0 -13 201.073 495.692   1
   1   0 -12 312.261 365.769   1
  -1   0 -12-60.0942 366.500   1
   1   0 -11-325.247 405.462   1
  -1   0 -11 110.749 343.030   1
  -1   0 -10 253.144 416.075   1
   1   0 -10-207.626 340.499   1
  -1   0  -9-29.1475 325.301   1
   1   0  -9-572.909 458.491   1
  -1   0  -8-26.3265 349.715   1
   1   0  -8 196.790 354.612   1
   1   0  -7 148.005 313.019   1
  -1   0  -7-226.998 308.132   1
   1   0  -6 113.847 287.901   1
  -1   0  -6-279.733 318.318   1
  -1   0  -5-199.319 238.010   1
   1   0  -5 88.8501 212.303   1
   1   0  -4 109.783 204.017   1
  -1   0  -4-196.921 206.911   1
  -1   0  -3 269.966 221.343   1
   1   0  -3 315.206 221.332   1
  -1   0  -2 165.787 116.032   1
   1   0  -2 80.4049 122.056   1
   1   0   2 138.680 132.412   2
   1   1 -14 1664.46 688.889   1
  -1   1 -14 377.559 463.010   1
   1   1 -13 1667.45 643.236   1
   1  -1 -13 1907.12 508.629   1
  -1   1 -13 2101.89 663.833   1
   1   1 -12 1340.88 552.533   1
  -1   1 -12 703.455 482.032   1
   1  -1 -12 1446.50 445.236   1
   1  -1 -11 1644.67 418.288   1
   1   1 -11 1299.73 504.645   1
  -1  -1 -11 751.209 351.158   1
  -1   1 -11 1959.78 539.314   1
  -1  -1 -10 9906.60 880.399   1
   1   1 -10 8848.16 929.180   1
  -1   1 -10 9496.20 910.200   1
   1  -1 -10 8735.65 814.429   1
   1  -1  -9 363.289 335.655   1
  -1   1  -9-48.9989 376.417   1
   1   1  -9 550.060 425.260   1
  -1  -1  -9 230.902 294.988   1
  -1   1  -8 5059.66 621.768   1
  -1  -1  -8 4787.51 557.842   1
   1  -1  -8 5117.36 534.601   1
   1   1  -8 6555.11 762.780   1
  -1  -1  -7 1249.59 347.606   1
   1  -1  -7 1690.91 383.634   1
  -1   1  -7 1625.09 478.570   1
   1   1  -7 1418.66 471.707   1
  -1  -1  -6 22890.7 915.268   1
  -1   1  -6 23932.7 1089.96   1
   1   1  -6 25510.2 1100.96   1
   1  -1  -6 24273.5 926.605   1
  -1   1  -5 11420.0 703.767   1
   1   1  -5 11224.7 704.334   1
  -1  -1  -5 10892.8 574.012   1
   1  -1  -5 10445.3 548.823   1
   1   1  -4 12577.4 656.897   1
  -1   1  -4 13823.0 693.464   1
  -1  -1  -4 13640.9 539.504   1
   1  -1  -4 13240.6 530.033   1
   1   1  -3 34789.3 934.501   1
  -1  -1  -3 33593.4 683.568   1
   1  -1  -3 34741.3 699.710   1
  -1   1  -3 34169.1 923.723   1
  -1   1  -2 125732. 1491.66   1
   1  -1  -2 127402. 940.221   1
   1   1  -2 126563. 1508.55   1
  -1   1  -1 207913. 1534.39   1
   1   1  -1 208018. 1561.98   1
   1  -1   0 8405.70 398.610   3
  -1  -1   0 8470.69 375.192   3
   1  -1   1 209033. 1963.77   3
  -1  -1   1 208714. 1885.57   3
  -1  -1   4 13028.8 340.670   2
   1  -1   4 13422.7 432.814   2
  -1  -1   5 10247.4 392.480   2
   1  -1   5 10940.1 459.046   2
   1  -1   6 24325.2 779.623   2
  -1   2 -13 588.208 390.541   1
   1   2 -13 183.405 479.693   1
  -1   2 -12 391.966 392.664   1
   1   2 -12 365.661 397.696   1
  -1   2 -11-113.681 398.092   1
   1   2 -11 573.313 426.616   1
   1   2 -10 1019.41 508.741   1
  -1   2 -10 1355.29 518.870   1
   1   2  -9-354.329 468.097   1
  -1   2  -9 418.765 409.689   1
   1  -2  -9 586.823 301.926   1
  -1   2  -8 14097.5 1051.40   1
   1  -2  -8 12549.7 753.381   1
   1   2  -8 13108.2 993.625   1
   1  -2  -7 5220.80 474.371   1
  -1   2  -7 5361.62 676.153   1
   1   2  -7 6636.17 717.039   1
   1   2  -6 1771.53 458.886   1
  -1   2  -6 1954.07 432.943   1
   1  -2  -6 1712.09 272.221   1
   1   2  -5 6793.60 609.990   1
   1  -2  -5 7616.49 413.086   1
  -1   2  -5 7362.36 640.109   1
  -1   2  -4 20906.7 905.926   1
   1   2  -4 21832.2 933.840   1
   1   2  -3 8315.42 552.407   1
  -1   2  -3 7483.48 511.970   1
  -1   2  -2 16405.3 630.985   1
   1   2  -2 17081.3 654.245   1
  -1   2  -1 105.723 137.268   1
   1   2  -1 35.8193 120.789   1
   1  -2  -1-23.7422 168.468   3
  -1  -2   0 7705.17 525.571   3
   1  -2   0 6827.71 518.828   3
   1   2   0 7778.07 290.566   1
   1  -2   1-148.053 208.371   3
  -1  -2   1-23.2778 173.647   3
   1  -2   2 16877.8 812.367   3
  -1  -2   2 16831.1 799.387   3
   1  -2   5 6309.71 389.598   2
  -1  -2   6 2229.61 203.388   2
   1  -2   6 1846.11 226.338   2
  -1   3 -12-238.737 442.865   1
   1   3 -12 115.434 484.936   1
   1   3 -11 2349.35 661.980   1
  -1   3 -11 805.252 473.960   1
   1   3 -10 1411.11 558.513   1
  -1   3 -10 377.418 433.575   1
  -1   3  -9 1964.24 556.603   1
   1   3  -9 2507.57 645.984   1
  -1   3  -8 518.408 450.233   1
   1   3  -8 176.386 351.004   1
   1   3  -7 10195.8 896.338   1
  -1   3  -7 10545.2 902.210   1
   1   3  -6 9419.69 810.434   1
  -1   3  -6 8055.40 732.475   1
  -1   3  -5 13291.3 879.207   1
   1   3  -5 12497.8 863.938   1
  -1   3  -4 427.812 279.353   1
   1   3  -4-47.4709 284.187   1
  -1  -3  -3 5575.16 576.451   3
  -1   3  -3 5385.93 472.893   1
   1   3  -3 5905.15 510.363   1
  -1  -3  -2 15693.4 946.821   3
  -1   3  -2 15762.5 686.280   1
   1  -3  -2 15877.0 951.477   3
   1   3  -2 15633.5 696.191   1
   1   3  -1 8618.50 449.782   1
  -1   3  -1 8413.46 440.780   1
  -1  -3  -1 7426.51 638.802   3
   1  -3  -1 8034.34 684.009   3
   1   3   0 6204.94 297.559   1
   1  -3   0 5621.28 587.496   3
   1  -3   1 8015.90 699.746   3
  -1  -3   1 8179.13 711.499   3
   1  -3   2 15072.6 941.782   3
  -1  -3   2 16384.6 996.750   3
  -1   4 -11-196.178 430.062   1
   1   4 -11 1016.71 513.516   1
  -1   4 -10 2392.82 601.170   1
   1   4 -10 3623.80 703.050   1
   1   4  -9 100.298 403.770   1
  -1   4  -9 1136.80 464.180   1
  -1   4  -8 2827.01 619.761   1
   1   4  -8 2570.48 560.906   1
  -1   4  -7 441.391 367.832   1
   1   4  -7 162.959 359.175   1
  -1   4  -6 3992.04 583.129   1
   1   4  -6 3922.04 590.491   1
  -1  -4  -5 3158.17 584.318   3
   1   4  -5 4064.47 555.395   1
   1  -4  -5 2474.60 542.688   3
  -1   4  -5 3983.36 556.065   1
  -1   4  -4 27303.4 1186.94   1
   1  -4  -4 27132.3 1511.65   3
  -1  -4  -4 27322.2 1506.47   3
   1   4  -4 28283.5 1221.03   1
  -1  -4  -3 213.637 265.268   3
   1  -4  -3 68.1374 241.044   3
  -1  -4  -2 979.045 318.157   3
   1  -4  -2 1286.14 387.200   3
  -1  -4  -1 610.752 247.414   3
   1  -4  -1 572.339 323.588   3
   1  -4   0 104.177 282.679   3
  -1  -4   0-257.736 238.794   3
  -1  -4   1 1540.40 461.000   3
   1  -4   1 906.649 298.732   3
   1  -4   2 1272.29 423.761   3
  -1  -4   2 1459.16 457.217   3
   1  -5  -9 788.437 479.111   3
  -1  -5  -9 441.222 351.977   3
  -1  -5  -8 24.0535 243.588   3
   1  -5  -8-243.516 298.118   3
  -1  -5  -7-145.013 304.392   3
   1  -5  -7 48.8489 285.019   3
  -1  -5  -6 10.5942 306.967   3
   1  -5  -6 352.289 354.573   3
   1  -5  -5 850.402 462.580   3
  -1  -5  -5 365.891 301.087   3
  -1  -5  -4 560.656 402.784   3
   1  -5  -4 258.378 340.061   3
   1  -5  -3 248.262 257.150   3
  -1  -5  -3 809.539 429.128   3
   1  -5  -2 476.249 322.407   3
  -1  -5  -2 1323.83 463.047   3
   1  -5  -1 463.535 281.121   3
  -1  -5  -1 525.879 312.074   3
  -1  -5   0 152.098 319.828   3
   1  -5   0 425.972 356.505   3
   1  -5   1 377.501 365.104   3
  -1  -5   1 736.213 379.075   3
   1  -5   2 1212.81 540.605   3
  -1  -5   2 1952.14 625.807   3
  -1  -6  -5-577.741 449.671   3
   1  -6  -5 449.424 378.582   3
   1  -6  -4 459.600 425.382   3
  -1  -6  -4 146.410 325.330   3
  -1  -6  -3 48.5665 295.532   3
   1  -6  -3 603.253 448.470   3
  -1  -6  -2 288.827 323.423   3
   1  -6  -2-19.1332 418.528   3
   1  -6  -1-462.133 360.883   3
  -1  -6  -1 201.230 345.703   3
   1  -6   0 409.678 391.836   3
  -1  -6   0-228.099 388.057   3
  -1  -6   1 1037.97 472.069   3
   1  -6   1 291.150 382.611   3
   2   0 -15 2744.36 687.879   1
   2   0 -14 2026.98 655.005   1
   2   0 -13 2634.63 670.791   1
  -2   0 -12 9124.53 989.727   1
   2   0 -12 8624.19 954.132   1
  -2   0 -11 2892.36 607.999   1
   2   0 -11 2716.69 602.576   1
   2   0 -10 4235.16 677.472   1
  -2   0 -10 2572.29 553.807   1
   2   0  -9 7904.23 798.454   1
  -2   0  -9 7085.61 777.924   1
  -2   0  -8 4052.01 575.710   1
   2   0  -8 4279.29 609.702   1
   2   0  -7 2284.03 404.343   1
  -2   0  -7 2722.72 460.703   1
   2   0  -6 25089.4 1039.76   1
  -2   0  -6 24758.8 1011.58   1
   2   0  -5 71435.8 1514.57   1
  -2   0  -5 71886.7 1529.70   1
   2   0  -4 134962. 1860.89   1
  -2   0  -4 135768. 1865.66   1
  -2   0  -3 23223.6 683.947   1
   2   0  -3 21186.3 676.636   1
   2   0  -2 266812. 1864.96   1
  -2   0  -2 266769. 1869.33   1
   2   0   2 266401. 1885.59   2
   2   0   3 22586.8 667.245   2
   2  -1 -14 240.969 407.437   1
   2   1 -14 1182.93 538.500   1
  -2   1 -13 1117.94 561.294   1
   2  -1 -13 1505.37 551.794   1
   2   1 -13 2312.37 612.688   1
   2  -1 -12 691.697 476.584   1
  -2   1 -12-30.5915 431.166   1
   2   1 -12 72.2633 438.607   1
  -2   1 -11-91.9485 393.235   1
   2   1 -11-34.0529 379.267   1
   2  -1 -11 1127.33 433.061   1
  -2   1 -10 5724.23 774.349   1
   2   1 -10 7011.92 831.297   1
   2  -1 -10 5517.14 648.564   1
  -2  -1 -10 6441.16 737.816   1
  -2  -1  -9 1437.55 430.711   1
   2   1  -9 716.439 372.313   1
  -2   1  -9 1986.93 474.230   1
   2  -1  -9 802.651 331.831   1
  -2   1  -8-396.164 431.246   1
   2  -1  -8 145.764 273.936   1
   2   1  -8 621.208 439.066   1
  -2  -1  -8 657.101 346.796   1
  -2   1  -7 3224.91 490.146   1
   2  -1  -7 4115.62 484.177   1
   2   1  -7 3547.34 545.844   1
  -2  -1  -7 3943.62 482.349   1
  -2   1  -6 389.254 321.785   1
   2  -1  -6 1107.79 307.261   1
   2   1  -6 1199.27 387.836   1
  -2  -1  -6 725.609 255.036   1
  -2   1  -5 11840.2 713.483   1
   2  -1  -5 11473.5 592.778   1
   2   1  -5 12604.6 732.025   1
  -2  -1  -5 10441.0 559.478   1
  -2  -1  -4 29672.9 789.927   1
   2  -1  -4 28558.9 770.289   1
   2   1  -4 29259.1 972.987   1
  -2   1  -4 28350.9 956.418   1
   2   1  -3 97636.2 1547.45   1
  -2   1  -3 97081.9 1541.54   1
   2  -1  -3 95098.2 1162.69   1
   2  -1  -2 227167. 1348.19   1
   2   1  -2 225782. 2020.31   1
  -2   1  -2 225482. 2005.52   1
  -2   1  -1 211738. 1586.76   1
   2  -1   0 17847.9 577.780   3
  -2  -1   0 17015.1 512.977   3
  -2  -1   1 213451. 1865.90   3
   2  -1   1 213570. 2022.86   3
   2  -1   3 95038.5 1184.67   2
   2  -1   4 28406.6 689.569   2
  -2  -1   4 28438.3 423.789   2
   2  -1   5 11619.3 513.916   2
   2  -1   6 1601.37 313.017   2
   2  -1   7 3438.36 398.098   2
   2   2 -13 624.725 494.988   1
  -2   2 -13 745.387 431.719   1
   2   2 -12 512.002 430.432   1
  -2   2 -12-279.462 465.129   1
   2   2 -11 371.330 424.682   1
  -2   2 -11 383.957 415.411   1
  -2   2 -10 1322.29 486.990   1
   2   2 -10 1011.07 473.402   1
   2   2  -9 3717.15 648.686   1
   2  -2  -9 3200.07 472.510   1
  -2   2  -9 3648.82 621.285   1
   2   2  -8 27568.0 1407.20   1
  -2   2  -8 26889.8 1391.27   1
   2  -2  -8 26722.6 1081.40   1
  -2   2  -7 3302.33 566.765   1
   2   2  -7 2716.31 527.637   1
   2  -2  -7 2541.45 355.926   1
  -2   2  -6 4107.94 561.502   1
   2   2  -6 4902.87 603.593   1
   2  -2  -6 4408.57 395.110   1
  -2   2  -5 6607.15 622.708   1
   2  -2  -5 6369.13 382.354   1
   2   2  -5 6196.12 585.104   1
   2  -2  -4 49826.9 810.280   1
  -2   2  -4 48931.8 1359.34   1
   2   2  -4 49362.7 1372.94   1
   2   2  -3 7279.33 513.598   1
  -2   2  -3 6797.37 485.786   1
   2  -2  -3 6182.27 200.046   1
  -2   2  -2 37635.5 944.879   1
   2   2  -2 37402.7 967.646   1
  -2   2  -1 12585.7 472.832   1
   2  -2  -1 12818.7 689.144   3
   2   2  -1 12785.2 487.696   1
  -2  -2  -1 13206.0 669.384   3
  -2  -2   0 19436.2 812.104   3
   2  -2   0 19059.0 836.455   3
   2   2   0 19122.7 482.884   1
  -2  -2   1 13710.5 695.350   3
   2  -2   1 12390.4 686.890   3
   2  -2   2 36728.8 1195.45   3
   2  -2   5 6138.17 411.145   2
   2  -2   6 4504.01 348.746   2
   2  -2   7 2483.91 285.576   2
  -2   3 -12 1787.09 594.598   1
   2   3 -12 1668.18 526.565   1
  -2   3 -11 503.601 404.352   1
   2   3 -11 605.956 444.677   1
   2   3 -10 766.776 444.114   1
  -2   3 -10 1179.78 530.496   1
   2   3  -9 7612.47 891.473   1
  -2   3  -9 7738.85 917.303   1
   2   3  -8 407.910 379.335   1
  -2   3  -8-150.426 346.872   1
   2   3  -7 3848.87 605.820   1
  -2   3  -7 4240.48 629.545   1
  -2   3  -6 52846.0 1791.14   1
   2   3  -6 51913.2 1797.58   1
   2   3  -5 15960.9 948.667   1
  -2   3  -5 14311.9 896.889   1
  -2   3  -4 3142.74 432.313   1
   2   3  -4 2983.16 450.683   1
   2   3  -3 11786.8 703.065   1
  -2   3  -3 12327.4 702.145   1
  -2  -3  -3 11299.3 799.134   3
   2   3  -2 4384.50 408.808   1
   2  -3  -2 4970.58 570.339   3
  -2  -3  -2 4915.90 532.006   3
  -2   3  -2 4574.00 398.398   1
   2   3  -1 28667.5 817.087   1
  -2  -3  -1 28692.4 1238.08   3
   2  -3  -1 28925.1 1287.82   3
  -2  -3   0 53654.4 1688.38   3
   2   3   0 54039.5 898.813   1
   2  -3   0 50170.6 1659.34   3
   2  -3   1 27527.8 1256.26   3
  -2  -3   1 28956.5 1259.38   3
   2  -3   2 4030.08 533.133   3
  -2  -3   2 4389.81 564.906   3
   2  -3   3 12568.0 909.003   3
   2   4 -11 277.566 490.325   1
   2   4 -10 1685.24 580.594   1
   2   4  -9 86.6241 404.177   1
  -2   4  -9 469.997 412.572   1
  -2   4  -8 122.810 350.098   1
   2   4  -8 126.119 354.125   1
   2   4  -7 161.137 307.349   1
  -2   4  -7-83.2568 303.540   1
  -2   4  -6 3030.37 542.846   1
   2   4  -6 2874.78 521.671   1
  -2   4  -5 5120.10 605.475   1
   2   4  -5 4129.96 574.299   1
   2  -4  -5 3752.64 615.792   3
  -2  -4  -5 3832.53 602.108   3
   2   4  -4 11847.2 790.079   1
  -2  -4  -4 12711.6 1017.98   3
   2  -4  -4 11585.7 1007.28   3
  -2  -4  -3 923.543 353.213   3
   2  -4  -3 736.207 386.730   3
  -2  -4  -2 11907.8 967.121   3
   2  -4  -2 12414.5 986.268   3
   2  -4  -1 3214.48 544.374   3
  -2  -4  -1 2847.30 493.381   3
   2  -4   0 773.173 400.299   3
  -2  -4   0 856.185 345.226   3
  -2  -4   1 2859.69 541.837   3
   2  -4   1 3404.47 581.701   3
  -2  -4   2 11643.0 983.556   3
   2  -4   2 12410.8 1041.01   3
   2  -4   3 1318.03 479.332   3
   2  -5  -9 269.873 296.249   3
  -2  -5  -9 153.904 324.045   3
  -2  -5  -8-583.039 413.817   3
   2  -5  -8-197.531 336.427   3
   2  -5  -7 683.474 299.808   3
  -2  -5  -7 220.415 252.037   3
  -2  -5  -6 953.243 442.222   3
   2  -5  -6 1150.33 388.538   3
   2  -5  -5 450.974 302.432   3
  -2  -5  -5 6.32539 266.655   3
  -2  -5  -4 996.659 399.653   3
   2  -5  -4 1068.52 408.148   3
   2  -5  -3 342.883 342.952   3
  -2  -5  -3-177.844 305.720   3
  -2  -5  -2 2251.72 508.730   3
   2  -5  -2 2580.84 592.865   3
   2  -5  -1 753.524 363.612   3
  -2  -5  -1 728.251 302.163   3
   2  -5   0 2851.72 586.165   3
  -2  -5   0 3053.50 616.580   3
   2  -5   1 999.309 447.627   3
  -2  -5   1 735.036 394.502   3
   2  -5   2 1774.57 552.069   3
  -2  -6  -6-160.052 323.630   3
  -2  -6  -5-520.225 460.749   3
   2  -6  -5 345.471 305.671   3
  -2  -6  -4 224.447 344.029   3
   2  -6  -4 34.5452 267.848   3
   2  -6  -3 50.7945 308.524   3
  -2  -6  -3-64.3250 275.287   3
  -2  -6  -2-684.916 390.868   3
   2  -6  -2-144.966 362.538   3
   2  -6  -1-273.316 421.545   3
  -2  -6  -1-521.057 427.606   3
  -2  -6   0-355.045 421.638   3
   2  -6   0 364.455 436.431   3
  -2  -6   1 106.419 387.290   3
   2  -6   1-651.847 536.017   3
   3   0 -15-130.712 465.115   1
   3   0 -14-710.313 544.448   1
   3   0 -13 571.959 471.998   1
   3   0 -12 322.850 442.312   1
   3   0 -11-343.575 355.701   1
  -3   0 -11-478.050 415.298   1
   3   0 -10-230.771 373.328   1
  -3   0 -10-334.083 354.016   1
  -3   0  -9-77.9962 410.256   1
   3   0  -9 452.078 422.822   1
   3   0  -8 118.276 352.897   1
  -3   0  -8 397.651 328.105   1
  -3   0  -7 476.341 359.432   1
   3   0  -7 242.415 357.818   1
   3   0  -6 119.800 259.897   1
  -3   0  -6-69.3276 239.477   1
  -3   0  -5-286.150 223.981   1
   3   0  -5 74.0379 271.283   1
   3   0  -4-46.5295 235.886   1
  -3   0  -4-373.409 208.496   1
  -3   0  -3 19.2224 180.557   1
   3   0  -3-126.834 209.033   1
   3   0   1 71.5063 78.8797   2
   3   0   2 97.6065 171.349   2
   3   0   3 348.462 263.545   2
   3   0   4-77.5476 264.970   2
   3  -1 -14-820.202 512.552   1
   3   1 -14 1057.62 595.464   1
   3   1 -13 1407.66 580.694   1
   3  -1 -13 1755.56 545.140   1
   3   1 -12 674.370 483.368   1
   3  -1 -12 554.760 403.520   1
  -3   1 -12-331.335 456.259   1
   3   1 -11 323.641 456.322   1
  -3   1 -11 502.909 414.863   1
   3  -1 -11 784.896 398.082   1
  -3   1 -10 9935.38 958.498   1
   3  -1 -10 8996.23 801.280   1
   3   1 -10 10548.6 1006.97   1
  -3   1  -9-459.602 434.119   1
   3   1  -9-90.4195 382.883   1
   3  -1  -9-21.7986 334.282   1
  -3   1  -8 11021.6 899.274   1
   3   1  -8 10985.8 884.208   1
   3  -1  -8 10866.7 767.282   1
   3   1  -7 4316.70 623.981   1
   3  -1  -7 3807.05 478.268   1
  -3   1  -7 3333.86 538.600   1
   3  -1  -6 11105.1 670.050   1
   3   1  -6 11790.6 774.452   1
  -3   1  -6 11767.2 783.922   1
   3  -1  -5 88980.1 1566.62   1
  -3   1  -5 90822.0 1862.19   1
   3   1  -5 89951.7 1856.48   1
  -3   1  -4 89180.4 1671.94   1
   3   1  -4 87806.1 1661.12   1
   3  -1  -4 88178.6 1357.67   1
  -3   1  -3 193488. 2179.43   1
   3   1  -3 196428. 2195.98   1
   3  -1  -3 192596. 1691.20   1
  -3   1  -2 507012. 3075.92   1
   3   1  -2 500845. 3121.65   1
   3  -1   0 308560. 2406.37   3
  -3  -1   0 305231. 2083.77   3
   3  -1   1 891872. 4178.51   3
   3  -1   3 192308. 1795.24   2
   3  -1   4 87431.1 1283.04   2
   3  -1   5 90916.4 1454.21   2
   3  -1   6 11345.2 611.263   2
   3  -1   7 4399.76 473.392   2
   3   2 -13 764.314 470.285   1
   3   2 -12 3883.37 758.445   1
  -3   2 -12 3538.92 772.848   1
  -3   2 -11 209.725 403.925   1
   3   2 -11 548.168 394.289   1
   3   2 -10-1031.48 548.474   1
  -3   2 -10-423.355 448.574   1
   3   2  -9 9275.54 914.110   1
  -3   2  -9 9017.41 897.472   1
   3  -2  -9 9716.44 743.382   1
   3  -2  -8 409.226 230.851   1
  -3   2  -8 54.8564 348.802   1
   3   2  -8-246.884 467.136   1
  -3   2  -7 7171.74 736.587   1
   3  -2  -7 7616.83 559.684   1
   3   2  -7 7149.78 742.410   1
   3  -2  -6 673.432 208.767   1
  -3   2  -6 876.280 367.100   1
   3   2  -6 328.736 319.524   1
   3  -2  -5 9415.65 465.876   1
  -3   2  -5 7693.50 632.337   1
   3   2  -5 8656.73 690.530   1
  -3   2  -4 73.9310 247.438   1
   3  -2  -4 16.1946 106.329   1
   3   2  -4 9.10150 246.054   1
  -3   2  -3 40225.5 1123.52   1
   3  -2  -3 39513.2 568.159   1
   3   2  -3 39805.8 1130.03   1
  -3   2  -2 5927.43 412.740   1
   3   2  -2 5745.88 410.501   1
   3  -2  -1 29931.3 1054.80   3
  -3  -2  -1 28957.4 972.470   3
   3   2  -1 28734.0 741.179   1
  -3  -2   0 114686. 1915.59   3
   3  -2   0 113748. 2047.78   3
  -3  -2   1 29637.9 1010.29   3
   3  -2   1 28534.4 1040.05   3
   3  -2   2 6391.93 537.687   3
   3  -2   5 8752.63 496.354   2
   3  -2   6 548.861 175.369   2
   3  -2   7 7441.98 496.195   2
   3   3 -12 766.485 427.286   1
  -3   3 -11-514.660 483.594   1
   3   3 -11 264.485 419.340   1
   3   3 -10-27.4442 419.683   1
  -3   3 -10-70.0869 408.694   1
  -3   3  -9 1071.65 493.175   1
   3   3  -9-184.670 415.441   1
  -3   3  -8 4288.94 661.268   1
   3   3  -8 3495.94 623.791   1
  -3   3  -7 3046.57 583.662   1
   3   3  -7 2401.69 489.037   1
   3   3  -6 53881.1 1796.24   1
  -3   3  -6 52859.4 1794.32   1
  -3   3  -5 14186.1 894.521   1
   3   3  -5 14611.0 905.146   1
  -3   3  -4 12568.6 780.694   1
   3   3  -4 12945.3 813.861   1
   3   3  -3 2371.95 368.607   1
  -3   3  -3 1261.43 298.263   1
  -3  -3  -3 1634.65 332.239   3
   3  -3  -2 1364.87 337.794   3
  -3  -3  -2 1877.39 349.346   3
   3   3  -2 1375.00 270.576   1
   3   3  -1 18862.8 685.311   1
  -3  -3  -1 20442.0 1044.23   3
   3  -3  -1 18805.5 1041.94   3
  -3  -3   0 1890.99 374.628   3
   3  -3   0 1433.08 343.647   3
   3   3   0 1668.11 206.858   1
  -3  -3   1 18259.1 1005.40   3
   3  -3   1 18212.3 1048.58   3
   3   3   1 16117.8 404.858   1
   3  -3   2 1755.20 367.908   3
  -3  -3   2 1402.18 385.371   3
   3  -3   3 2891.55 536.813   3
   3  -3   6 52211.7 1423.41   2
   3   4 -11 90.9334 484.227   1
   3   4 -10-838.620 565.063   1
   3   4  -9 740.771 412.527   1
   3   4  -8 2254.85 538.097   1
   3   4  -7 2314.03 453.537   1
   3   4  -6-332.104 339.653   1
  -3  -4  -5 1626.87 423.757   3
   3   4  -5 1672.55 385.668   1
   3  -4  -5 2156.23 533.640   3
   3   4  -4 5737.50 605.773   1
   3  -4  -4 4657.68 648.145   3
  -3  -4  -4 4516.24 644.026   3
  -3  -4  -3 1292.91 388.524   3
   3  -4  -3 1330.41 371.122   3
  -3  -4  -2 1778.67 444.707   3
   3  -4  -2 1593.23 414.255   3
   3  -4  -1 1560.33 426.614   3
  -3  -4  -1 1253.22 397.090   3
   3  -4   0-104.462 283.857   3
  -3  -4   0 56.5176 302.474   3
   3  -4   1 2025.34 445.963   3
  -3  -4   1 1364.05 436.016   3
   3  -4   2 1755.81 464.401   3
  -3  -4   2 2369.00 533.931   3
   3  -4   3 1594.13 462.697   3
   3  -5  -9-525.419 482.668   3
  -3  -5  -9-988.923 446.223   3
  -3  -5  -8-500.586 422.528   3
   3  -5  -8 77.4938 291.373   3
  -3  -5  -7-187.588 292.030   3
   3  -5  -7 869.813 440.022   3
  -3  -5  -6 283.792 264.097   3
   3  -5  -6 479.688 381.796   3
   3  -5  -5 217.026 297.912   3
  -3  -5  -5 1415.53 516.970   3
   3  -5  -4 46.8847 274.266   3
  -3  -5  -4 143.524 281.246   3
  -3  -5  -3 1445.56 425.623   3
   3  -5  -3 1771.17 488.830   3
   3  -5  -2 141.449 296.817   3
  -3  -5  -2-285.827 305.389   3
  -3  -5  -1 1699.21 506.272   3
   3  -5  -1 640.252 407.722   3
   3  -5   0 1072.93 472.414   3
  -3  -5   0 280.872 317.560   3
   3  -5   1 1177.57 443.282   3
  -3  -5   1 1509.05 504.206   3
   3  -5   2 924.310 479.822   3
  -3  -6  -5 894.256 426.743   3
   3  -6  -4 551.347 438.668   3
  -3  -6  -4 344.953 361.678   3
  -3  -6  -3 155.275 290.094   3
   3  -6  -3 254.055 335.837   3
  -3  -6  -2 520.865 395.561   3
   3  -6  -2-255.877 333.957   3
   3  -6  -1-109.462 329.489   3
  -3  -6  -1 1350.03 531.945   3
   3  -6   0 547.899 446.310   3
  -3  -6   0 1093.61 532.599   3
   3  -6   1 399.203 405.344   3
   4   0 -15 2379.44 743.791   1
   4   0 -14 375.787 429.085   1
   4   0 -13 918.114 551.017   1
   4   0 -12 4520.61 749.223   1
   4   0 -11 175.790 371.805   1
  -4   0 -10 5541.46 751.157   1
   4   0 -10 4686.36 679.241   1
   4   0  -9 5661.15 664.957   1
  -4   0  -9 5213.64 665.396   1
   4   0  -8 21857.3 1162.26   1
  -4   0  -8 19897.3 1095.35   1
  -4   0  -7 8724.50 723.029   1
   4   0  -7 10471.6 758.146   1
   4   0  -6 2722.65 411.466   1
  -4   0  -6 2344.69 388.915   1
  -4   0  -5 75078.8 1607.11   1
   4   0  -5 75584.6 1592.45   1
   4   0  -4 158492. 2043.27   1
   4   0   0 362869. 1799.08   2
   4   0   1 517804. 2553.01   2
   4   0   2 47649.9 916.540   2
   4   0   3 216338. 2221.13   2
   4   0   4 157075. 2118.31   2
   4  -1 -14-285.093 481.017   1
   4   1 -14 2123.53 742.083   1
   4  -1 -13 353.498 387.377   1
   4   1 -13 567.408 524.615   1
   4  -1 -12 1272.88 447.052   1
   4   1 -12 1604.22 540.577   1
   4  -1 -11 2173.51 530.026   1
   4   1 -11 2019.73 519.632   1
  -4   1 -11 2537.25 636.062   1
   4  -1 -10 7060.62 756.110   1
  -4   1 -10 7118.79 847.496   1
   4   1 -10 7000.33 809.940   1
   4  -1  -9 2152.69 449.555   1
   4   1  -9 2667.73 628.714   1
  -4   1  -9 2428.36 514.539   1
   4  -1  -8 4598.18 565.951   1
   4   1  -8 4348.99 651.685   1
  -4   1  -8 4286.81 630.522   1
  -4   1  -7 4115.50 604.016   1
   4  -1  -7 3459.71 479.684   1
   4   1  -7 2913.74 514.446   1
   4  -1  -6 27042.7 983.007   1
   4   1  -6 29806.6 1196.80   1
  -4   1  -6 28829.3 1177.75   1
  -4   1  -5 6284.52 556.813   1
   4   1  -5 6465.98 560.380   1
   4  -1  -5 6117.55 449.059   1
   4  -1  -4 36715.2 894.619   1
  -4   1  -4 36276.6 1094.78   1
   4   1  -4 37269.5 1101.20   1
   4   1  -3 36408.5 968.864   1
  -4   1  -3 35451.9 964.467   1
   4  -1   0 842705. 4084.39   3
  -4  -1   0 800035. 3288.93   3
   4  -1   1 152972. 1765.86   3
   4  -1   2 192651. 2077.11   3
   4  -1   3 35363.8 816.013   2
   4  -1   4 36906.0 890.491   2
   4  -1   5 5558.92 412.635   2
   4  -1   6 29005.3 959.285   2
   4  -1   7 3183.03 449.414   2
   4  -1   8 3986.41 526.337   2
   4   2 -13 188.182 467.199   1
   4   2 -12 2548.98 618.066   1
  -4   2 -11 523.351 480.072   1
   4   2 -11 1215.12 469.495   1
   4   2 -10 3601.50 658.451   1
  -4   2 -10 3971.14 737.391   1
  -4   2  -9 1137.18 472.557   1
   4   2  -9 1632.10 538.447   1
   4  -2  -9 1372.98 369.779   1
   4  -2  -8 10272.0 700.982   1
  -4   2  -8 11835.8 976.790   1
   4   2  -8 12144.0 949.255   1
  -4   2  -7 1500.26 466.430   1
   4  -2  -7 985.636 261.414   1
   4   2  -7 1238.43 399.405   1
  -4   2  -6 8286.34 720.415   1
   4   2  -6 8624.76 711.210   1
   4  -2  -6 7927.42 506.177   1
   4   2  -5 21908.5 1028.99   1
   4  -2  -5 22031.2 712.631   1
  -4   2  -5 20592.2 1015.13   1
   4   2  -4 44633.2 1329.68   1
   4  -2  -4 45066.6 838.758   1
  -4   2  -4 44963.1 1328.11   1
  -4   2  -3 21757.3 852.193   1
   4   2  -3 21979.6 855.793   1
   4  -2  -3 21903.5 478.681   1
   4   2  -2 23663.5 783.822   1
  -4  -2  -1 17148.3 741.576   3
   4   2  -1 16944.2 596.080   1
   4  -2  -1 17143.9 815.112   3
  -4  -2   0 2156.20 290.104   3
   4  -2   0 2751.26 396.246   3
  -4  -2   1 18810.6 795.631   3
   4  -2   1 17060.1 812.030   3
   4  -2   2 24206.2 987.173   3
   4  -2   5 22299.5 818.772   2
   4  -2   6 8525.39 518.727   2
   4  -2   7 1672.47 298.066   2
   4   3 -12 959.270 588.428   1
   4   3 -11 346.759 409.986   1
   4   3 -10 1323.22 508.947   1
  -4   3  -9 552.000 370.522   1
   4   3  -9 2016.80 567.917   1
   4   3  -8 1233.67 426.277   1
  -4   3  -8 2242.78 505.312   1
   4   3  -7 970.336 436.102   1
  -4   3  -7 940.920 405.658   1
   4   3  -6 9380.59 794.372   1
  -4   3  -6 9110.16 778.210   1
  -4   3  -5 11572.1 809.618   1
   4   3  -5 11789.8 836.065   1
   4   3  -4 2737.41 443.679   1
  -4  -3  -3 1471.27 300.291   3
   4   3  -3 1430.33 299.725   1
   4  -3  -2 3022.27 481.592   3
  -4  -3  -2 2467.33 398.742   3
   4   3  -2 3313.27 383.852   1
  -4  -3  -1 1511.37 333.555   3
   4   3  -1 1531.32 249.744   1
   4  -3  -1 1673.13 370.270   3
   4   3   0 24735.0 686.771   1
  -4  -3   0 25361.9 1145.21   3
   4  -3   0 25317.5 1201.95   3
  -4  -3   1 1859.34 391.331   3
   4   3   1 1645.57 169.000   1
   4  -3   1 1858.55 424.512   3
   4  -3   2 3293.26 502.371   3
   4  -3   3 1378.48 387.424   3
   4  -3   6 8934.49 622.854   2
   4   4 -11-414.697 490.052   1
   4   4 -10-634.659 487.112   1
   4   4  -9 903.161 496.687   1
   4   4  -8-306.366 411.373   1
   4   4  -7 1273.32 458.642   1
  -4  -4  -6 166.902 269.225   3
   4   4  -6 131.120 331.033   1
  -4  -4  -5 229.791 257.408   3
   4  -4  -5-394.105 374.797   3
   4   4  -5 316.445 325.502   1
   4  -4  -4 2558.64 501.868   3
   4   4  -4 2705.80 409.144   1
  -4  -4  -4 2235.52 454.117   3
   4  -4  -3 950.071 336.929   3
  -4  -4  -3 1159.50 368.991   3
  -4  -4  -2 727.057 332.714   3
   4  -4  -2 692.232 303.479   3
  -4  -4  -1 3035.05 510.881   3
   4  -4  -1 2926.66 517.326   3
   4  -4   0 3703.94 583.117   3
  -4  -4   0 4220.92 620.490   3
   4  -4   1 3321.82 596.099   3
  -4  -4   1 3333.27 589.539   3
   4  -4   2 1074.65 419.336   3
   4  -4   3 728.304 437.476   3
   4  -5  -9 406.479 320.941   3
   4  -5  -8-97.2445 388.100   3
  -4  -5  -8 25.2782 249.732   3
   4  -5  -7 1073.52 489.431   3
  -4  -5  -7 1112.57 485.549   3
  -4  -5  -6 639.924 407.426   3
   4  -5  -6 268.339 255.676   3
   4  -5  -5-292.713 275.095   3
  -4  -5  -5 451.931 321.696   3
  -4  -5  -4 1067.80 374.930   3
   4  -5  -4 1377.45 496.489   3
  -4  -5  -3 2056.78 530.216   3
   4  -5  -3 2504.71 589.738   3
   4  -5  -2 3630.48 670.770   3
  -4  -5  -2 3632.01 638.910   3
  -4  -5  -1 929.737 340.869   3
   4  -5  -1 555.461 305.846   3
   4  -5   0 1823.64 532.914   3
  -4  -5   0 2614.96 572.850   3
  -4  -5   1 1138.08 463.101   3
   4  -5   1 346.930 364.206   3
   4  -5   2 3170.53 661.080   3
  -4  -6  -5-574.046 387.534   3
   4  -6  -4 1386.96 536.645   3
  -4  -6  -4 815.317 447.796   3
  -4  -6  -3 179.681 298.051   3
   4  -6  -3 501.472 454.917   3
   4  -6  -2 91.9365 304.299   3
  -4  -6  -2 129.775 385.624   3
   4  -6  -1-56.4866 397.386   3
  -4  -6  -1 751.179 391.133   3
   4  -6   0-630.660 403.290   3
  -4  -6   0 292.131 496.765   3
   4  -6   1-112.576 390.271   3
   4  -6   2 416.549 453.601   3
   5   0 -14-504.207 499.008   1
   5   0 -13-196.160 389.674   1
   5   0 -12-825.346 504.189   1
   5   0 -11-10.1578 404.339   1
   5   0 -10 470.977 406.036   1
   5   0  -9-225.052 350.316   1
   5   0  -8-144.457 327.258   1
   5   0  -7-440.489 378.429   1
   5   0  -6-144.089 280.038   1
   5   0  -5-35.3744 257.724   1
   5   0  -4 236.344 227.059   1
   5   0  -1-11.8021 81.6947   2
   5   0   0 85.3779 88.5900   2
   5   0   1-206.699 165.544   2
   5   0   2 122.955 201.414   2
   5   0   3 480.868 288.193   2
   5   0   4 11.2916 309.557   2
   5   0   5-89.6903 307.221   2
   5  -1 -14 1589.24 542.597   1
   5   1 -14 2454.45 735.708   1
   5   1 -13 972.165 551.350   1
   5  -1 -13 1639.81 543.001   1
   5  -1 -12 2274.31 535.550   1
   5   1 -12 1975.33 568.244   1
   5  -1 -11 2625.70 557.478   1
   5   1 -11 2297.36 586.366   1
  -5   1 -10 1187.81 402.088   1
   5  -1 -10 1444.36 406.896   1
   5   1 -10 1501.12 504.191   1
  -5   1  -9 2457.08 554.723   1
   5  -1  -9 2218.46 484.503   1
   5   1  -9 2089.08 494.272   1
  -5   1  -8 12149.0 951.435   1
   5   1  -8 12751.1 961.156   1
   5  -1  -8 12189.1 842.729   1
  -5   1  -7 6584.19 689.431   1
   5   1  -7 6226.18 656.099   1
   5  -1  -7 6643.87 590.711   1
  -5   1  -6 13367.1 854.632   1
   5  -1  -6 13614.2 738.205   1
   5   1  -6 13921.4 873.294   1
   5  -1  -5 4892.91 412.191   1
   5   1  -5 4988.05 494.891   1
  -5   1  -5 4832.08 497.361   1
   5   1  -4 25357.1 930.501   1
   5  -1  -4 25363.2 772.501   1
  -5  -1  -1 87563.3 1033.02   3
  -5  -1   0 266448. 1802.55   3
   5  -1   0 267651. 2369.39   3
   5  -1   1 88874.7 1374.01   3
   5  -1   2 169287. 1970.48   3
   5  -1   3 45122.4 974.629   2
   5  -1   4 25745.6 786.974   2
   5  -1   5 5965.70 444.794   2
   5  -1   6 13492.5 706.784   2
   5  -1   7 6250.67 613.656   2
   5  -1   8 12739.1 840.177   2
   5   2 -13 3386.16 712.911   1
   5   2 -12-35.6258 496.165   1
   5   2 -11 1922.37 556.338   1
   5   2 -10 1954.68 555.426   1
   5   2  -9 17572.8 1209.10   1
   5  -2  -9 18684.7 985.697   1
  -5   2  -9 18579.4 1272.93   1
  -5   2  -8 20625.1 1236.61   1
   5   2  -8 21381.8 1260.17   1
   5  -2  -8 20848.7 979.411   1
  -5   2  -7 49057.3 1789.08   1
   5   2  -7 51485.4 1757.21   1
   5  -2  -7 51702.7 1381.30   1
  -5   2  -6 20994.1 1108.43   1
   5   2  -6 21606.4 1110.24   1
   5  -2  -6 20510.4 805.526   1
   5   2  -5 17050.5 926.129   1
  -5   2  -5 16256.3 911.265   1
   5  -2  -5 18057.8 666.379   1
   5   2  -4 10827.1 694.163   1
   5  -2  -4 11517.6 465.888   1
   5   2  -3 69316.4 1498.98   1
   5   2  -2 110117. 1730.19   1
  -5  -2  -2 108845. 1826.05   3
   5  -2  -1 35378.6 1185.03   3
  -5  -2  -1 37831.3 1082.50   3
  -5  -2   0 202281. 2494.27   3
   5  -2   0 197841. 2752.99   3
   5  -2   1 36380.4 1188.59   3
  -5  -2   1 36411.6 1087.55   3
   5  -2   2 107065. 2068.98   3
   5  -2   5 16916.3 746.983   2
   5  -2   6 22665.4 877.504   2
   5  -2   7 52975.3 1384.57   2
   5   3 -12 178.974 476.663   1
   5   3 -11-489.924 478.741   1
   5   3 -10 1081.99 473.880   1
   5   3  -9 322.529 382.044   1
   5   3  -8 276.809 369.419   1
   5   3  -7 1498.56 462.388   1
   5   3  -6 6113.14 657.063   1
   5   3  -5 3193.88 469.998   1
   5   3  -4 2100.02 379.951   1
   5   3  -3 1722.89 327.985   1
  -5  -3  -3 1538.62 331.774   3
  -5  -3  -2 9117.23 691.386   3
   5   3  -2 9256.38 568.301   1
   5  -3  -2 10198.7 799.721   3
  -5  -3  -1 582.439 253.153   3
   5  -3  -1 361.573 231.008   3
   5   3  -1 488.683 213.823   1
   5   3   0 1343.34 209.084   1
  -5  -3   0 1349.80 352.632   3
   5  -3   0 1348.47 354.156   3
  -5  -3   1 264.900 246.742   3
   5   3   1 509.332 127.046   1
   5  -3   2 9664.25 815.901   3
   5  -3   3 1159.05 390.720   3
   5  -3   6 5520.29 516.679   2
   5   4 -11 992.349 512.615   1
   5   4 -10-431.601 460.360   1
   5   4  -9 781.526 410.319   1
   5   4  -8 3699.66 651.427   1
   5   4  -7 1396.27 417.031   1
   5   4  -6 1140.05 391.425   1
  -5  -4  -6 1375.43 404.911   3
   5   4  -5 1997.39 433.272   1
  -5  -4  -5 1220.67 383.313   3
   5  -4  -4 2500.75 503.485   3
  -5  -4  -4 2909.61 524.002   3
   5   4  -4 3175.83 468.661   1
   5  -4  -3 259.239 274.012   3
  -5  -4  -3 1080.85 345.191   3
  -5  -4  -2-130.415 244.306   3
   5  -4  -2-10.4675 289.078   3
  -5  -4  -1 833.323 305.407   3
   5  -4  -1 649.770 252.027   3
   5  -4   0 4119.21 618.598   3
  -5  -4   0 4780.26 644.226   3
   5  -4   1 750.422 396.603   3
  -5  -4   1 1371.32 426.011   3
   5  -4   2-210.909 353.345   3
   5  -4   3 300.357 314.391   3
   5  -5  -8 563.674 443.910   3
  -5  -5  -7 893.297 431.712   3
   5  -5  -7 829.763 437.940   3
  -5  -5  -6-355.679 357.687   3
   5  -5  -6 314.251 274.360   3
  -5  -5  -5 917.674 317.547   3
   5  -5  -5 2071.02 542.302   3
  -5  -5  -4 1323.04 444.775   3
   5  -5  -4 1215.75 406.871   3
  -5  -5  -3 3816.96 648.197   3
   5  -5  -3 3571.56 691.840   3
   5  -5  -2 626.491 385.930   3
  -5  -5  -2 605.394 377.434   3
  -5  -5  -1 2947.89 575.430   3
   5  -5  -1 3489.13 674.387   3
  -5  -5   0 346.063 334.784   3
   5  -5   0 400.652 315.790   3
  -5  -5   1 3722.99 678.558   3
   5  -5   1 3043.70 609.046   3
   5  -5   2 1207.97 443.989   3
   5  -6  -4 584.166 461.336   3
  -5  -6  -3 116.348 298.364   3
   5  -6  -3 203.976 252.838   3
   5  -6  -2-215.751 377.458   3
  -5  -6  -2 66.2350 344.522   3
  -5  -6  -1-192.254 381.004   3
   5  -6  -1-331.883 376.064   3
   5  -6   0-51.4059 355.281   3
  -5  -6   0 99.7011 390.949   3
   5  -6   1 434.477 311.299   3
   5  -6   2 481.930 477.710   3
   6   0 -14 1201.13 593.473   1
   6   0 -13 3559.90 745.621   1
   6   0 -12 1986.82 555.464   1
   6   0 -11 1521.27 543.535   1
   6   0 -10 8603.31 859.849   1
   6   0  -9 9220.78 845.627   1
   6   0  -8 3126.43 527.037   1
   6   0  -7 9743.53 749.071   1
   6   0  -6 3435.76 433.580   1
   6   0  -5 1661.23 326.151   1
   6   0  -1 369510. 2061.88   2
   6   0   0 46383.4 798.474   2
   6   0   1 370656. 2532.69   2
   6   0   2 126478. 1654.39   2
   6   0   3 338488. 2985.93   2
   6   0   4 140692. 2184.43   2
   6   0   5 2155.02 417.921   2
   6   0   6 2721.21 528.361   2
   6   1 -14-120.695 511.722   1
   6  -1 -14-102.450 427.592   1
   6  -1 -13 517.015 425.225   1
   6   1 -13 647.621 517.994   1
   6   1 -12 1126.42 509.096   1
   6  -1 -12 1523.15 477.656   1
   6  -1 -11 626.735 344.372   1
   6   1 -11 641.253 444.390   1
   6  -1 -10 1724.50 452.854   1
   6   1 -10 2281.29 555.012   1
   6  -1  -9 332.137 329.569   1
   6   1  -9 770.341 436.795   1
   6   1  -8 6308.31 706.623   1
   6  -1  -8 7402.82 675.815   1
   6  -1  -7 11202.8 739.213   1
   6   1  -7 10814.1 859.818   1
   6  -1  -6 6575.62 529.265   1
   6   1  -6 6401.57 649.525   1
   6   1  -5 61189.3 1572.38   1
   6  -1  -5 60682.6 1356.95   1
   6   1  -4 15454.6 749.482   1
  -6  -1  -1 174452. 1422.49   3
   6  -1   0 42991.9 974.429   3
   6  -1   1 176699. 1954.91   3
   6  -1   2 19202.4 681.619   3
   6  -1   3 17241.1 643.763   2
   6  -1   4 14947.1 650.151   2
   6  -1   5 60040.1 1379.71   2
   6  -1   6 6301.12 540.071   2
   6  -1   7 11164.1 774.006   2
   6  -1   8 6227.44 685.346   2
   6   2 -13 84.3145 480.559   1
   6   2 -12 1879.38 603.716   1
   6   2 -11 76.8245 416.294   1
   6   2 -10 1080.55 513.230   1
   6  -2  -9 3054.44 471.856   1
   6   2  -9 2626.60 595.090   1
   6   2  -8 4944.49 700.328   1
   6  -2  -8 3956.35 468.837   1
   6  -2  -7 31301.0 1111.22   1
   6   2  -7 32995.6 1428.51   1
   6  -2  -6 20486.1 814.657   1
   6   2  -6 21583.3 1114.61   1
   6  -2  -5 15286.5 635.405   1
   6   2  -5 15771.6 910.132   1
   6  -2  -4 79403.0 1240.85   1
   6   2  -4 78199.5 1765.64   1
   6   2  -3 19943.5 818.713   1
  -6  -2  -2 21395.5 805.439   3
  -6  -2  -1 33890.2 1014.47   3
   6  -2  -1 33064.9 1147.60   3
   6  -2   0 74144.4 1718.14   3
  -6  -2   0 72966.1 1500.41   3
   6  -2   1 34505.8 1173.33   3
   6  -2   2 22597.0 980.053   3
   6  -2   3 21099.5 963.741   3
   6  -2   5 16997.3 773.149   2
   6  -2   6 21493.4 879.022   2
   6  -2   7 32947.6 1144.93   2
   6   3 -12 966.089 599.714   1
   6   3 -11 560.796 485.994   1
   6   3 -10 2292.78 568.670   1
   6   3  -9 4219.56 691.974   1
   6   3  -8 822.139 435.168   1
   6   3  -7-181.091 357.406   1
   6   3  -6 1144.34 430.867   1
   6   3  -5 1905.89 395.517   1
   6   3  -4 940.132 322.316   1
   6   3  -3 6142.11 536.213   1
  -6  -3  -3 5273.45 547.446   3
  -6  -3  -2 13044.3 819.079   3
   6   3  -2 14985.0 735.515   1
   6  -3  -2 15418.8 981.022   3
  -6  -3  -1 627.633 258.949   3
   6  -3  -1 381.885 219.277   3
   6   3  -1 664.149 229.656   1
   6   3   0 46.5179 144.033   1
   6  -3   0-42.9966 255.672   3
  -6  -3   0-334.697 247.429   3
  -6  -3   1 491.613 271.981   3
   6  -3   1 800.092 347.371   3
   6  -3   2 14554.3 972.167   3
   6  -3   3 6163.67 687.595   3
   6  -3   6 1120.13 262.666   2
   6   4 -11-306.196 485.535   1
   6   4 -10 88.4667 428.069   1
   6   4  -9 439.090 373.776   1
   6   4  -8 2868.70 594.513   1
   6   4  -7 931.896 444.335   1
  -6  -4  -6 117.209 257.359   3
   6   4  -6-333.007 352.852   1
  -6  -4  -5 2520.91 470.163   3
   6   4  -5 2318.36 427.167   1
  -6  -4  -4 203.739 227.797   3
   6  -4  -4 373.921 317.895   3
   6   4  -4-87.4102 283.976   1
   6  -4  -3 2279.50 511.388   3
  -6  -4  -3 1824.63 387.420   3
   6  -4  -2 1007.92 356.842   3
  -6  -4  -2 1387.82 348.670   3
   6  -4  -1 432.888 334.011   3
  -6  -4  -1 71.5425 246.299   3
   6  -4   0 9.95097 302.306   3
  -6  -4   0 158.125 281.196   3
   6  -4   1-101.506 263.072   3
  -6  -4   1 205.732 291.223   3
   6  -4   2 703.446 373.503   3
   6  -4   3 1641.15 469.766   3
   6  -5  -8-231.642 332.642   3
   6  -5  -7 198.628 359.265   3
  -6  -5  -6 507.478 378.711   3
   6  -5  -6 355.299 393.916   3
  -6  -5  -5 574.711 380.637   3
   6  -5  -5 265.563 325.672   3
  -6  -5  -4 898.431 403.212   3
   6  -5  -4 246.274 361.805   3
   6  -5  -3 672.225 433.801   3
  -6  -5  -3 307.544 331.466   3
   6  -5  -2 301.597 321.949   3
  -6  -5  -2 392.054 275.724   3
   6  -5  -1 433.422 397.240   3
  -6  -5  -1 535.835 330.302   3
  -6  -5   0-448.328 368.588   3
   6  -5   0 42.4837 283.797   3
   6  -5   1 1171.67 486.243   3
   6  -5   2 864.216 449.911   3
   6  -5   3 1214.40 507.183   3
   6  -6  -3-56.9256 356.546   3
  -6  -6  -2 416.723 399.923   3
   6  -6  -2 451.515 340.581   3
  -6  -6  -1-311.202 379.072   3
   6  -6  -1 150.191 398.509   3
  -6  -6   0 1680.89 596.100   3
   6  -6   0 2316.45 677.221   3
   6  -6   1 118.135 395.807   3
   6  -6   2 1854.92 664.263   3
   7   0 -14 18.7942 471.161   1
   7   0 -13 427.459 456.491   1
   7   0 -12-534.689 461.073   1
   7   0 -11 858.848 470.298   1
   7   0 -10 59.5094 395.658   1
   7   0  -9 84.9917 362.625   1
   7   0  -8 611.464 447.693   1
   7   0  -7-121.002 330.482   1
   7   0  -6 154.385 286.749   1
   7   0  -5-23.4595 249.336   1
   7   0  -1 128.122 115.864   2
   7   0   0 139.617 157.289   2
   7   0   1 273.150 223.432   2
   7   0   2-89.2463 239.368   2
   7   0   3-269.574 248.577   2
   7   0   4-141.306 316.418   2
   7   0   5-218.347 379.941   2
   7   0   6 119.710 415.242   2
   7   1 -14 842.979 573.205   1
   7  -1 -13 463.739 411.367   1
   7   1 -13 867.756 530.824   1
   7  -1 -12 954.003 489.004   1
   7   1 -12 455.097 442.002   1
   7   1 -11 3020.72 675.866   1
   7  -1 -11 1992.60 542.726   1
   7  -1 -10 4859.03 612.556   1
   7   1 -10 5324.76 722.493   1
   7   1  -9 18117.3 1171.71   1
   7  -1  -9 17853.9 1089.54   1
   7   1  -8 6949.27 715.944   1
   7  -1  -8 6376.31 626.851   1
   7  -1  -7 5465.54 577.542   1
   7   1  -7 5269.86 661.712   1
   7   1  -6 39719.0 1401.33   1
   7  -1  -6 41355.4 1262.43   1
   7   1  -5 6227.24 568.993   1
   7  -1  -5 6094.68 469.778   1
  -7  -1  -1 107944. 1039.06   3
   7  -1   0 88535.6 1424.93   3
   7  -1   1 109389. 1572.88   3
   7  -1   2 17149.0 663.392   2
   7  -1   2 16143.2 640.696   3
   7  -1   3 32452.6 925.854   2
   7  -1   4 16212.2 699.260   2
   7  -1   5 6111.55 502.262   2
   7  -1   6 41310.2 1283.26   2
   7  -1   7 5945.72 625.665   2
   7  -1   8 6440.47 731.867   2
   7  -1   9 16070.6 1006.30   2
   7   2 -13 1497.37 619.219   1
   7   2 -12 1753.57 586.147   1
   7   2 -11 46.5770 410.751   1
   7   2 -10 4653.06 764.069   1
   7  -2  -9 4083.12 512.436   1
   7   2  -9 3349.15 628.209   1
   7  -2  -8 22454.4 1047.55   1
   7   2  -8 22594.6 1313.37   1
   7   2  -7 5806.82 668.125   1
   7  -2  -7 4799.91 462.648   1
   7  -2  -6 55004.7 1351.28   1
   7   2  -6 55919.7 1763.15   1
   7  -2  -5 21230.4 755.799   1
   7   2  -5 20797.8 1028.50   1
   7   2  -4 1518.42 356.427   1
   7   2  -3 71278.7 1605.25   1
  -7  -2  -2 78107.2 1518.42   3
  -7  -2  -1 125938. 1920.23   3
   7  -2  -1 126940. 2268.65   3
   7  -2   0 72545.3 1718.53   3
  -7  -2   0 74228.7 1473.29   3
   7  -2   1 122963. 2196.00   3
   7  -2   2 79180.5 1814.01   3
   7  -2   3 69224.0 1720.65   3
   7  -2   5 19340.0 856.017   2
   7  -2   6 53070.3 1439.69   2
   7  -2   7 5557.31 518.381   2
   7  -2   8 22010.1 1020.60   2
   7   3 -12 1761.16 638.010   1
   7   3 -11 369.883 384.447   1
   7   3 -10 1396.85 574.762   1
   7   3  -9 898.115 497.931   1
   7   3  -8 1613.24 482.590   1
   7   3  -7 1123.41 397.852   1
   7   3  -6 4916.40 643.696   1
   7   3  -5 3641.31 512.008   1
  -7  -3  -4 2174.15 360.708   3
   7   3  -4 2842.37 457.318   1
   7   3  -3 2083.76 394.307   1
  -7  -3  -3 2266.73 383.058   3
   7  -3  -2 1945.07 416.412   3
   7   3  -2 1459.93 298.169   1
  -7  -3  -2 1176.51 283.384   3
   7  -3  -1 1292.52 339.743   3
   7   3  -1 1702.71 303.561   1
  -7  -3  -1 1832.13 343.002   3
  -7  -3   0 11244.4 783.782   3
   7  -3   0 10202.0 803.083   3
   7  -3   1 1465.02 325.430   3
  -7  -3   1 1873.91 400.619   3
   7  -3   2 1729.23 440.304   3
   7  -3   3 2573.53 459.920   3
   7  -3   6 3519.15 447.299   2
   7  -3   7 1261.79 305.758   2
   7   4 -11 66.6376 416.700   1
   7   4 -10 514.102 468.698   1
   7   4  -9-323.468 398.574   1
   7   4  -8 1966.19 523.193   1
   7   4  -7 1530.62 475.144   1
  -7  -4  -6 346.097 266.262   3
   7   4  -6-152.264 343.328   1
  -7  -4  -5 808.716 316.014   3
   7   4  -5 1583.08 429.886   1
  -7  -4  -4 1640.33 418.425   3
   7  -4  -4 1292.29 400.229   3
   7   4  -4 1333.56 379.588   1
  -7  -4  -3 77.4774 216.475   3
   7  -4  -3 425.798 281.291   3
  -7  -4  -2 381.748 273.138   3
   7  -4  -2 245.509 229.982   3
   7  -4  -1 998.430 353.312   3
  -7  -4  -1 795.607 323.308   3
   7  -4   0 4567.67 643.058   3
  -7  -4   0 4756.47 652.662   3
  -7  -4   1 1063.87 410.242   3
   7  -4   1 731.382 355.633   3
   7  -4   2 240.118 401.775   3
   7  -4   3 96.9456 312.430   3
   7  -5  -8 225.653 338.978   3
   7  -5  -7 1633.58 540.244   3
   7  -5  -6-152.523 379.794   3
   7  -5  -5 1480.90 544.870   3
  -7  -5  -4 1686.94 503.639   3
   7  -5  -4 1400.39 448.385   3
   7  -5  -3 1864.12 518.684   3
  -7  -5  -3 1865.73 462.527   3
   7  -5  -2 1558.70 519.816   3
  -7  -5  -2 2223.65 517.574   3
   7  -5  -1-11.7728 277.522   3
  -7  -5  -1 281.148 346.555   3
  -7  -5   0 905.232 405.894   3
   7  -5   0 1636.34 539.428   3
   7  -5   1-71.8374 313.925   3
   7  -5   2 1708.13 495.097   3
   7  -5   3 1865.28 594.983   3
   7  -6  -3 657.118 471.624   3
   7  -6  -2 215.454 384.893   3
   7  -6  -1 1229.84 613.057   3
   7  -6   0 137.607 360.837   3
   7  -6   1 558.190 399.962   3
   7  -6   2 1215.63 533.914   3
   8   0 -14-991.571 604.124   1
   8   0 -13 1417.80 584.441   1
   8   0 -12 322.405 441.440   1
   8   0 -11 9849.84 957.734   1
   8   0 -10 2554.93 557.515   1
   8   0  -9 485.426 428.143   1
   8   0  -8 22527.7 1202.00   1
   8   0  -7 4300.40 580.314   1
   8   0  -6 7562.08 630.068   1
   8   0  -2 45662.5 820.231   2
   8   0  -1 44423.8 848.581   2
   8   0   0 83160.0 1255.75   2
   8   0   1 44332.0 1002.43   2
   8   0   1 43820.0 563.061   3
   8   0   2 45520.8 1119.43   2
   8   0   3 45681.2 1219.93   2
   8   0   4 85586.1 1803.04   2
   8   0   5 5202.03 618.853   2
   8   0   6 8722.37 801.864   2
   8   1 -14-361.008 451.435   1
   8  -1 -13-858.037 471.626   1
   8   1 -13-153.652 495.872   1
   8   1 -12 700.738 460.779   1
   8  -1 -12 764.564 471.806   1
   8  -1 -11 1030.20 449.900   1
   8   1 -11 683.829 462.707   1
   8  -1 -10 8284.88 825.621   1
   8   1 -10 7809.47 882.307   1
   8  -1  -9 477.520 323.127   1
   8   1  -9 1017.40 438.876   1
   8  -1  -8 37576.1 1441.58   1
   8   1  -8 37275.5 1593.10   1
   8  -1  -7 1647.06 407.475   1
   8   1  -7 1100.38 403.653   1
   8   1  -6 24643.9 1126.59   1
   8  -1  -6 23688.9 994.962   1
   8   1  -5 6251.71 588.726   1
  -8  -1  -1 63966.9 721.965   3
   8  -1   0 74224.3 1342.70   3
   8  -1   1 65011.1 1242.62   3
   8  -1   2 63615.1 1310.34   2
   8  -1   2 61072.6 1249.67   3
   8  -1   3 5538.58 421.866   2
   8  -1   4 76009.8 1551.15   2
   8  -1   5 5532.35 504.998   2
   8  -1   6 23818.7 1028.73   2
   8  -1   7 1094.58 396.176   2
   8  -1   8 35947.6 1462.13   2
   8  -1   9 1490.89 529.955   2
   8   2 -13 1135.05 611.418   1
   8   2 -12 255.617 481.548   1
   8   2 -11 4783.69 801.094   1
   8   2 -10 2651.56 630.022   1
   8   2  -9 767.239 470.549   1
   8   2  -8 879.466 433.814   1
   8  -2  -8 139.860 224.422   1
   8  -2  -7 559.896 269.748   1
   8   2  -7 298.237 384.618   1
   8  -2  -6 2951.22 371.046   1
   8   2  -6 3620.12 543.053   1
   8   2  -5 5694.01 588.220   1
   8  -2  -5 5772.73 423.602   1
   8   2  -4 46571.0 1414.15   1
  -8  -2  -2 67658.3 1397.29   3
   8  -2  -1 9828.66 664.602   3
  -8  -2  -1 9786.54 534.967   3
  -8  -2   0 17.9266 152.261   3
   8  -2   0 90.0533 164.427   3
   8  -2   1 9180.00 631.913   3
   8  -2   2 66592.8 1677.79   3
   8  -2   3 12787.5 780.891   3
   8  -2   4 44806.1 1317.29   2
   8  -2   5 6334.65 520.678   2
   8  -2   6 3034.28 400.972   2
   8  -2   7 100.042 273.061   2
   8  -2   8 44.2629 307.794   2
   8   3 -12 3100.16 778.952   1
   8   3 -11-397.069 453.865   1
   8   3 -10 392.337 439.607   1
   8   3  -9 1339.65 453.191   1
   8   3  -8 6632.21 829.203   1
   8   3  -7 3199.55 570.173   1
   8   3  -6 1666.20 463.326   1
   8   3  -5 2583.38 460.552   1
   8   3  -4 555.670 327.767   1
  -8  -3  -4 528.987 211.005   3
   8   3  -3 17742.9 883.521   1
  -8  -3  -3 18069.1 955.836   3
  -8  -3  -2 20263.4 1009.69   3
   8  -3  -2 20249.0 1165.50   3
   8   3  -2 20452.4 878.829   1
  -8  -3  -1 3253.14 441.708   3
   8  -3  -1 2965.83 480.227   3
   8  -3   0 10543.3 826.087   3
  -8  -3   0 9438.14 716.410   3
   8  -3   1 3310.05 507.394   3
   8  -3   2 19741.7 1146.50   3
   8  -3   3 16559.9 1040.13   3
   8  -3   6 734.038 253.175   2
   8  -3   7 2760.76 431.566   2
   8   4 -11-353.803 544.994   1
   8   4 -10 643.975 449.459   1
   8   4  -9 459.529 435.855   1
   8   4  -8 3793.82 646.654   1
   8   4  -7 965.959 379.248   1
  -8  -4  -6 416.811 278.036   3
   8   4  -6 210.196 299.181   1
  -8  -4  -5-119.377 232.611   3
   8   4  -5 497.710 339.737   1
  -8  -4  -4 1426.51 399.772   3
   8  -4  -4 1623.99 512.591   3
   8   4  -4 1620.61 387.716   1
   8  -4  -3 249.087 246.962   3
  -8  -4  -3 313.369 205.360   3
  -8  -4  -2 698.043 302.564   3
   8  -4  -2 649.018 317.554   3
  -8  -4  -1 2868.00 509.275   3
   8  -4  -1 3409.11 559.785   3
  -8  -4   0 574.060 264.150   3
   8  -4   0 697.747 336.205   3
   8  -4   1 3287.59 561.347   3
   8  -4   2 65.5495 337.514   3
   8  -4   3 385.260 336.500   3
   8  -4   6 57.9575 197.071   2
   8  -5  -8 891.110 461.270   3
   8  -5  -7 230.558 312.679   3
   8  -5  -6 3008.66 708.507   3
   8  -5  -5 344.214 331.050   3
   8  -5  -4 514.104 309.556   3
  -8  -5  -3 544.888 311.931   3
   8  -5  -3 1587.21 523.025   3
  -8  -5  -2 519.611 337.246   3
   8  -5  -2 528.822 294.566   3
   8  -5  -1 1160.33 393.254   3
  -8  -5  -1 1939.28 512.939   3
   8  -5   0 149.053 354.321   3
  -8  -5   0 122.519 307.825   3
   8  -5   1 1367.37 400.835   3
   8  -5   2-4.12932 345.559   3
   8  -5   3 125.196 381.038   3
   8  -6  -3 577.418 469.118   3
   8  -6  -2 398.588 431.134   3
   8  -6  -1 464.052 472.177   3
   8  -6   0 1032.43 466.758   3
   8  -6   1-288.051 324.122   3
   8  -6   2-168.510 351.559   3
   9   0 -14-309.509 538.229   1
   9   0 -13-61.5527 492.365   1
   9   0 -12 781.022 448.942   1
   9   0 -11 224.012 426.960   1
   9   0 -10-437.600 387.387   1
   9   0  -9 693.850 449.298   1
   9   0  -8 59.1176 392.724   1
   9   0  -7-718.929 410.236   1
   9   0  -6-235.737 310.350   1
   9   0  -2 24.7351 105.723   2
   9   0  -1 67.5344 142.254   2
   9   0   0 461.622 202.125   2
   9   0   1 151.874 213.372   2
   9   0   1-47.4846 62.4386   3
   9   0   2 44.6885 238.988   2
   9   0   3-315.397 260.804   2
   9   0   4 580.830 338.486   2
   9   0   5-314.039 426.884   2
   9   0   6-517.181 474.496   2
   9   0   7-113.691 537.146   2
   9   1 -14 1006.46 633.556   1
   9  -1 -13 945.735 514.050   1
   9   1 -13 1059.13 503.297   1
   9  -1 -12 10.4231 375.569   1
   9   1 -12-959.560 559.773   1
   9  -1 -11 2747.01 585.828   1
   9   1 -11 3823.17 738.580   1
   9   1 -10 4936.82 712.371   1
   9  -1 -10 5364.63 687.382   1
   9  -1  -9 17963.1 1101.14   1
   9   1  -9 16453.3 1128.83   1
   9   1  -8 23069.8 1275.28   1
   9  -1  -8 22461.1 1135.55   1
   9   1  -7 48069.6 1658.84   1
   9  -1  -7 45005.0 1507.23   1
   9   1  -6 9210.98 762.358   1
   9  -1  -6 8464.80 613.778   1
   9   1  -5 2377.64 440.315   1
   9   1  -1 78349.0 1396.68   2
   9  -1   0 5017.43 372.199   3
   9   1   0 4440.60 466.634   2
   9  -1   1 79569.7 1398.27   3
   9   1   1 79330.3 1662.89   2
   9  -1   2 111834. 1791.85   2
   9  -1   2 109742. 1698.47   3
   9  -1   3 168607. 2271.82   2
   9  -1   4 12703.1 671.741   2
   9  -1   5 2917.24 431.775   2
   9  -1   6 10234.6 738.385   2
   9  -1   7 45991.9 1559.52   2
   9  -1   8 20834.9 1143.18   2
   9  -1   9 17879.8 1128.67   2
   9   2 -13 406.326 460.881   1
   9   2 -12 1782.56 575.693   1
   9   2 -11 2636.06 693.417   1
   9   2 -10 2014.23 572.263   1
   9   2  -9 2258.25 499.323   1
   9  -2  -8 371.192 235.064   1
   9   2  -8-81.4262 367.417   1
   9   2  -7 5563.15 670.922   1
   9  -2  -7 4889.89 492.026   1
   9   2  -6 9702.92 818.670   1
   9  -2  -6 9645.71 621.581   1
   9   2  -5 2707.65 494.977   1
   9  -2  -5 2935.20 370.001   1
   9   2  -4 23233.9 1054.32   1
  -9  -2  -2 5052.42 384.529   3
   9  -2  -1 6656.57 550.964   3
  -9  -2  -1 7302.15 445.205   3
   9  -2   0 41584.3 1338.47   3
   9  -2   1 6864.88 564.953   3
   9  -2   2 4582.26 474.604   3
   9  -2   3 14603.9 833.198   3
   9  -2   4 20714.9 925.299   2
   9  -2   5 2401.28 366.439   2
   9  -2   6 9688.72 689.406   2
   9  -2   7 5237.99 554.433   2
   9  -2   8-31.6647 291.677   2
   9   3 -12 2378.27 686.348   1
   9   3 -11 744.828 456.360   1
   9   3 -10 486.429 373.311   1
   9   3  -9-530.485 423.949   1
   9   3  -8 2727.20 613.296   1
   9   3  -7 2418.53 540.297   1
   9   3  -6 1029.02 392.078   1
   9   3  -5 1849.65 406.897   1
  -9  -3  -4 4670.81 493.586   3
   9   3  -4 4870.66 556.816   1
   9   3  -3-5.99382 271.535   1
  -9  -3  -3 63.4043 172.308   3
  -9  -3  -2 8816.97 659.646   3
   9  -3  -2 9018.00 789.459   3
   9   3  -2 8268.38 616.789   1
   9  -3  -1 1962.60 398.578   3
  -9  -3  -1 1776.85 335.739   3
   9  -3   0 18556.6 1080.80   3
  -9  -3   0 22094.9 1041.49   3
   9  -3   1 1793.28 432.044   3
   9  -3   2 9578.81 807.563   3
   9  -3   3 463.406 332.245   3
   9  -3   5 2111.77 377.673   2
   9  -3   6 1620.60 340.904   2
   9  -3   7 2428.31 414.113   2
   9   4 -10 1233.27 549.325   1
   9   4  -9 177.499 351.261   1
   9   4  -8-465.964 465.272   1
   9   4  -7 615.196 407.156   1
   9   4  -6 2060.71 484.751   1
  -9  -4  -5 493.168 244.601   3
   9  -4  -5 886.175 321.814   3
  -9  -4  -4 1033.21 299.389   3
   9  -4  -4 1444.67 473.743   3
   9   4  -4 950.324 285.716   1
  -9  -4  -3 4456.85 579.911   3
   9  -4  -3 4400.98 700.539   3
  -9  -4  -2 1916.46 428.781   3
   9  -4  -2 1896.11 483.282   3
  -9  -4  -1 942.492 303.388   3
   9  -4  -1 1470.49 425.480   3
  -9  -4   0 326.927 298.294   3
   9  -4   0 888.218 427.802   3
   9  -4   1 1345.66 404.836   3
   9  -4   2 1533.65 452.916   3
   9  -4   3 4111.82 656.130   3
   9  -4   6 1612.13 370.548   2
   9  -5  -8 784.754 404.373   3
   9  -5  -7 555.955 430.215   3
   9  -5  -6 316.876 324.388   3
   9  -5  -5 283.287 389.147   3
   9  -5  -4 501.778 287.072   3
   9  -5  -3 74.5738 298.587   3
   9  -5  -2-344.411 395.734   3
  -9  -5  -1-206.450 272.745   3
   9  -5  -1-9.02220 293.351   3
  -9  -5   0 490.740 359.766   3
   9  -5   0 12.6207 356.745   3
   9  -5   1-146.197 273.531   3
   9  -5   2-345.438 341.087   3
   9  -5   3 550.794 496.239   3
   9  -6  -2 212.536 408.313   3
   9  -6  -1 200.141 342.346   3
   9  -6   0 727.629 471.493   3
   9  -6   1 1078.36 406.868   3
   9  -6   2 550.507 398.191   3
  10   0 -14 588.475 500.115   1
  10   0 -13 73.5666 414.107   1
  10   0 -12 5304.28 799.764   1
  10   0 -11 2749.21 605.632   1
  10   0 -10 4839.06 724.056   1
  10   0  -9 1877.11 486.548   1
  10   0  -8 8087.74 769.153   1
  10   0  -7 47150.7 1607.12   1
  10   0  -6 97791.6 2182.48   1
  10   0  -3 9801.20 428.834   2
  10   0  -2 44635.8 935.774   2
  10   0  -1 75859.9 1256.98   2
  10   0   0 674.181 201.933   2
  10   0   1 74181.4 1436.79   2
  10   0   1 74660.6 796.419   3
  10   0   2 45115.8 1197.93   2
  10   0   3 10192.9 660.898   2
  10   0   4 7150.70 630.271   2
  10   0   5 7951.61 770.258   2
  10   0   6 95243.0 2345.23   2
  10   0   7 47137.3 1771.08   2
  10   1 -13 1269.04 645.682   1
  10  -1 -13 1183.05 547.136   1
  10  -1 -12 237.615 414.654   1
  10   1 -12-81.5676 439.505   1
  10  -1 -11 440.830 425.273   1
  10   1 -11 1029.79 534.674   1
  10  -1 -10 5671.38 718.225   1
  10   1 -10 5517.81 788.497   1
  10   1  -9 5714.35 776.888   1
  10  -1  -9 5153.94 630.069   1
  10  -1  -8 8751.50 766.225   1
  10   1  -8 9233.04 870.271   1
  10   1  -7 34262.5 1450.32   1
  10  -1  -7 35914.7 1354.38   1
  10   1  -6 5947.38 638.296   1
  10  -1  -6 5997.35 560.416   1
 -10  -1  -2 53424.2 645.217   3
  10   1  -2 56006.7 1144.34   2
  10   1  -1 14294.7 672.250   2
  10  -1   0 25189.6 822.912   3
  10   1   0 24611.5 922.866   2
  10   1   1 13673.5 778.377   2
  10  -1   1 14852.8 621.626   3
  10   1   2 58235.1 1566.70   2
  10  -1   2 57126.7 1334.95   2
  10  -1   2 57214.3 1242.35   3
  10  -1   3 30537.4 1016.33   2
  10  -1   4 35362.7 1170.58   2
  10  -1   5 12228.8 764.847   2
  10  -1   6 5176.48 601.738   2
  10  -1   7 34079.8 1386.66   2
  10  -1   8 10301.5 897.360   2
  10  -1   9 4040.02 642.926   2
  10   2 -13-456.911 441.005   1
  10   2 -12 1609.48 628.928   1
  10   2 -11 2194.98 613.965   1
  10   2 -10 1137.80 520.695   1
  10   2  -9 552.786 399.365   1
  10   2  -8 142.545 391.069   1
  10  -2  -8 552.950 278.771   1
  10  -2  -7 8203.45 649.454   1
  10   2  -7 9082.74 846.528   1
  10   2  -6 4511.03 628.034   1
  10  -2  -6 3619.27 437.320   1
  10   2  -5 2433.94 404.649   1
 -10  -2  -3 6829.92 447.571   3
 -10  -2  -2 5706.82 404.784   3
  10  -2  -1 28007.4 1128.47   3
 -10  -2  -1 26878.3 816.156   3
  10  -2   0 103783. 2137.41   3
  10  -2   1 25841.5 1059.97   3
  10  -2   2 5423.49 525.752   3
  10  -2   3 7170.27 600.275   3
  10  -2   4 3046.17 404.700   2
  10  -2   5 2536.61 382.156   2
  10  -2   6 3305.13 443.196   2
  10  -2   7 9334.57 741.197   2
  10  -2   8 993.498 394.045   2
  10   3 -12 38.9728 536.307   1
  10   3 -11 443.121 456.025   1
  10   3 -10 1751.84 654.576   1
  10   3  -9 213.971 416.185   1
  10   3  -8 4777.07 701.132   1
  10   3  -7 6680.43 763.285   1
  10   3  -6 1068.64 432.027   1
 -10  -3  -5 5466.18 553.585   3
  10   3  -5 6717.74 707.423   1
 -10  -3  -4 2680.32 378.033   3
  10   3  -4 3201.02 461.483   1
 -10  -3  -3 2806.80 377.185   3
  10   3  -3 3439.49 456.478   1
 -10  -3  -2 28598.1 1158.09   3
  10  -3  -2 29985.3 1414.19   3
 -10  -3  -1 2047.06 350.915   3
  10  -3  -1 1572.39 385.231   3
  10  -3   0 2163.91 441.150   3
 -10  -3   0 2911.69 431.680   3
  10  -3   1 1518.39 390.478   3
  10  -3   2 28537.0 1351.07   3
  10  -3   3 3154.52 507.711   3
  10  -3   5 5711.63 611.015   2
  10  -3   6 191.554 236.426   2
  10  -3   7 5875.91 616.711   2
  10   4 -10 2320.42 646.282   1
  10   4  -9 1158.63 504.375   1
  10   4  -8 2297.43 565.788   1
  10   4  -7 228.197 357.788   1
  10   4  -6 2387.74 513.705   1
  10   4  -5 240.353 298.035   1
  10  -4  -5 588.802 301.337   3
  10  -4  -4 2064.86 471.728   3
  10   4  -4 2166.46 445.693   1
 -10  -4  -3 1464.75 381.696   3
  10  -4  -3 1386.12 379.181   3
  10   4  -3 1539.87 368.482   1
  10  -4  -2 5287.52 709.775   3
 -10  -4  -2 5449.57 646.230   3
 -10  -4  -1 1614.17 433.135   3
  10  -4  -1 1471.92 439.034   3
  10  -4   0 32.1101 270.438   3
 -10  -4   0 959.411 385.885   3
  10  -4   1 1608.07 409.704   3
  10  -4   2 5913.51 779.325   3
  10  -4   3 1498.86 412.868   3
  10  -4   6 1465.25 398.797   2
  10  -5  -7 122.773 336.465   3
  10  -5  -6 1568.76 527.690   3
  10  -5  -5-56.8387 355.316   3
  10  -5  -4 257.061 320.231   3
  10  -5  -3 336.050 355.442   3
  10  -5  -2 756.770 370.538   3
  10  -5  -1 901.654 413.158   3
  10  -5   0-518.193 381.606   3
  10  -5   1 525.892 381.236   3
  10  -5   2 752.310 384.221   3
  10  -5   3 162.017 370.644   3
  10  -6  -1 782.214 458.415   3
  10  -6   0 130.134 365.545   3
  10  -6   1-642.158 478.012   3
  11   0 -14-234.775 468.913   1
  11   0 -13 804.597 512.228   1
  11   0 -12 75.0589 486.917   1
  11   0 -11 134.123 456.130   1
  11   0 -10-1044.49 557.767   1
  11   0  -9-81.7272 348.200   1
  11   0  -8-383.096 409.735   1
  11   0  -7-42.1185 402.909   1
  11   0  -4-11.4314 104.943   2
  11   0  -3-96.7098 126.614   2
  11   0  -2-65.6290 141.534   2
  11   0  -1 91.6757 165.505   2
  11   0   0-249.087 193.498   2
  11   0   1-353.053 247.497   2
  11   0   1-16.4802 62.1189   3
  11   0   2 680.974 327.823   2
  11   0   3 24.8387 302.710   2
  11   0   4 92.6290 390.712   2
  11   0   5-87.7499 495.747   2
  11   0   6-1159.18 579.954   2
  11   0   7 583.881 562.049   2
  11  -1 -13 145.441 449.115   1
  11   1 -13 1361.31 619.044   1
  11  -1 -12 693.594 444.255   1
  11   1 -12 1481.94 604.498   1
  11   1 -11 1960.47 562.347   1
  11  -1 -11 1951.18 562.248   1
  11  -1 -10 2788.11 542.375   1
  11   1 -10 2904.09 635.275   1
  11  -1  -9 1703.29 521.028   1
  11   1  -9 282.396 420.424   1
  11  -1  -8 8175.29 764.503   1
  11   1  -8 9363.63 870.165   1
  11   1  -7 15862.3 1054.44   1
  11  -1  -7 15711.4 953.448   1
  11   1  -6 1552.08 425.237   1
  11   1  -3 1659.36 283.841   2
  11   1  -2 52126.4 1172.82   2
  11   1  -1 23703.4 885.272   2
  11  -1   0 3189.44 306.564   3
  11   1   0 3163.08 468.409   2
  11  -1   1 23368.2 789.503   3
  11   1   1 24019.6 1032.63   2
  11  -1   1 24585.9 913.958   2
  11   1   2 50356.8 1546.89   2
  11  -1   2 51756.3 1316.34   2
  11  -1   2 49853.7 1189.27   3
  11  -1   3 1580.70 321.468   2
  11   1   3 2180.31 617.170   2
  11  -1   4 628.294 302.817   2
  11  -1   5 6432.78 609.629   2
  11  -1   6 1978.19 469.997   2
  11  -1   7 17005.2 1039.85   2
  11  -1   8 9497.26 872.681   2
  11  -1   9 834.012 511.471   2
  11  -1  10 3035.35 614.592   2
  11   2 -12 357.855 446.158   1
  11   2 -11 571.132 518.378   1
  11   2 -10 2447.06 608.123   1
  11   2  -9 856.218 448.498   1
  11  -2  -8 2181.28 432.343   1
  11   2  -8 1872.09 472.862   1
  11   2  -7 775.822 463.359   1
  11  -2  -7 371.288 254.728   1
  11  -2  -6 1194.30 342.784   1
  11   2  -6 706.514 448.624   1
  11   2  -5-230.730 382.281   1
 -11  -2  -3 14545.5 627.541   3
 -11  -2  -2 826.815 162.941   3
  11  -2  -1 9826.60 674.941   3
 -11  -2  -1 9200.91 465.839   3
  11  -2   0 5635.19 536.247   3
  11  -2   1 10498.9 692.341   3
  11  -2   2 876.368 300.092   3
  11  -2   3 15601.1 872.277   3
  11  -2   4 9127.20 661.288   2
  11  -2   5-8.74245 237.374   2
  11  -2   6 576.293 312.617   2
  11  -2   7 431.903 295.248   2
  11  -2   8 2699.19 484.254   2
  11   3 -11 606.979 460.205   1
  11   3 -10 262.660 498.814   1
  11   3  -9 317.076 362.085   1
  11   3  -8 1502.97 518.561   1
  11   3  -7 2113.20 466.810   1
  11   3  -6 2201.17 498.823   1
  11   3  -5 5644.84 653.362   1
 -11  -3  -4 3367.68 407.742   3
  11   3  -4 4236.90 560.702   1
  11   3  -3 11033.9 774.764   1
 -11  -3  -3 9194.07 655.907   3
 -11  -3  -2 534.573 247.570   3
  11  -3  -2 703.418 357.709   3
  11  -3  -1 15991.4 1047.36   3
 -11  -3  -1 14726.1 830.072   3
  11  -3   0 384.024 272.234   3
  11  -3   1 14858.7 993.719   3
  11  -3   2 396.587 321.036   3
  11  -3   3 9260.98 807.364   3
  11  -3   5 5415.48 602.030   2
  11  -3   6 2130.01 416.277   2
  11  -3   7 2039.54 414.582   2
  11   4 -10 1916.13 639.256   1
  11   4  -9-378.014 464.448   1
  11   4  -8 893.071 429.216   1
  11   4  -7 1343.62 527.695   1
  11   4  -6 2163.79 508.060   1
  11  -4  -5 423.034 330.436   3
  11   4  -5 589.453 362.747   1
  11  -4  -4 6115.54 796.359   3
  11   4  -4 4702.11 571.031   1
  11  -4  -3 5001.21 725.496   3
  11   4  -3 3799.09 501.054   1
  11  -4  -2 13479.8 1123.80   3
 -11  -4  -1 418.762 317.648   3
  11  -4  -1 1281.33 424.849   3
  11  -4   0 2221.57 504.664   3
  11  -4   1 871.758 358.746   3
  11  -4   2 11963.4 1038.84   3
  11  -4   3 4798.77 722.843   3
  11  -4   6 1063.47 328.561   2
  11  -5  -7-270.295 427.890   3
  11  -5  -6 415.570 380.252   3
  11  -5  -5 220.729 286.682   3
  11  -5  -4 1484.16 519.049   3
  11  -5  -3 114.811 307.969   3
  11  -5  -2-150.573 335.380   3
  11  -5  -1-588.159 389.970   3
  11  -5   0 1087.77 444.811   3
  11  -5   1-12.0198 368.659   3
  11  -5   2-188.320 335.023   3
  11  -5   3 44.7870 404.459   3
  12   0 -14 1125.31 536.661   1
  12   0 -13 265.763 473.959   1
  12   0 -12 7796.01 994.294   1
  12   0 -11 2290.90 610.573   1
  12   0 -10 9925.14 976.349   1
  12   0  -9 757.672 449.341   1
  12   0  -8 158880. 3268.47   1
  12   0  -7 39076.5 1529.06   1
  12   0  -6 146793. 1663.00   2
  12   0  -5 14376.5 543.209   2
  12   0  -4 93627.7 1413.19   2
  12   0  -3 388.835 151.554   2
  12   0  -2 375280. 3029.40   2
  12   0  -1 146786. 1957.21   2
  12   0   0 785.954 251.425   2
  12   0   1 144960. 2198.44   2
  12   0   1 145941. 1198.13   3
  12   0   2 375707. 3699.80   2
  12   0   3 1068.25 396.374   2
  12   0   4 93995.2 2148.18   2
  12   0   5 14258.5 1005.66   2
  12   0   6 144575. 3057.09   2
  12   0   7 37670.4 1658.44   2
  12  -1 -13 844.047 495.374   1
  12   1 -13 113.106 472.254   1
  12  -1 -12-359.543 483.073   1
  12   1 -12-57.6279 480.881   1
  12   1 -11 313.311 541.867   1
  12  -1 -11 528.076 381.015   1
  12   1 -10 2245.25 607.548   1
  12  -1 -10 2135.56 528.205   1
  12  -1  -9 868.359 382.622   1
  12   1  -9 1385.66 536.687   1
  12   1  -8 2081.65 540.734   1
  12  -1  -8 2637.92 508.493   1
  12   1  -7 6740.95 761.977   1
  12  -1  -7 7461.12 670.642   1
  12   1  -4 14849.8 581.395   2
  12   1  -3 6893.51 471.608   2
  12   1  -2 5488.28 485.676   2
  12   1  -1 35146.3 1117.23   2
  12  -1   0 15681.2 683.667   3
  12   1   0 15672.7 853.361   2
  12  -1   1 33985.5 974.814   3
  12   1   1 35521.5 1254.16   2
  12  -1   1 35396.2 1128.32   2
  12   1   2 6814.16 695.393   2
  12  -1   2 5296.27 480.753   2
  12  -1   2 5949.57 442.809   3
  12  -1   3 6984.18 553.173   2
  12   1   3 7045.54 780.721   2
  12  -1   4 18380.5 914.869   2
  12  -1   5 9926.93 765.220   2
  12  -1   6 9776.77 790.389   2
  12  -1   7 6248.19 717.233   2
  12  -1   8 2468.40 592.440   2
  12  -1   9 783.823 514.700   2
  12  -1  10 2045.75 634.293   2
  12   2 -12 711.637 547.200   1
  12   2 -11 753.245 524.890   1
  12   2 -10-911.919 605.089   1
  12   2  -9 184.378 393.167   1
  12  -2  -8 1677.97 440.977   1
  12   2  -8 1403.68 422.184   1
  12   2  -7 2786.03 579.418   1
  12  -2  -7 1713.46 395.306   1
  12  -2  -6 3114.85 434.649   1
  12   2  -6 2799.41 543.040   1
 -12  -2  -3 21278.4 740.762   3
 -12  -2  -2 4752.99 339.670   3
  12  -2  -1 10659.5 723.006   3
  12  -2   0 4429.99 500.931   3
  12  -2   1 9912.98 681.819   3
  12  -2   2 5053.70 516.622   3
  12  -2   3 21070.4 1009.65   3
  12  -2   3 20730.7 995.849   2
  12  -2   4 9817.30 711.518   2
  12  -2   5 985.980 330.079   2
  12  -2   6 2739.92 447.759   2
  12  -2   7 1232.78 422.592   2
  12  -2   8 733.146 371.182   2
  12  -2   9 595.883 394.200   2
  12   3 -11 119.565 405.043   1
  12   3 -10 102.771 479.301   1
  12   3  -9 201.784 393.893   1
  12   3  -8 612.917 404.937   1
  12   3  -7 699.790 414.513   1
  12   3  -6 986.447 483.093   1
  12   3  -5 3106.09 528.014   1
  12   3  -4 3289.40 520.114   1
 -12  -3  -2 3886.93 437.482   3
  12  -3  -2 3371.92 517.137   3
 -12  -3  -1 3022.95 395.942   3
  12  -3  -1 2603.37 455.693   3
  12  -3   0 31393.4 1448.25   3
  12  -3   1 2730.00 460.039   3
  12  -3   2 3003.64 518.069   3
  12  -3   3 7135.29 722.223   3
  12  -3   5 2829.17 460.598   2
  12  -3   6 697.405 261.447   2
  12  -3   7 954.206 362.674   2
  12  -3   8 171.259 258.961   2
  12   4 -10 2815.96 689.227   1
  12   4  -9 679.194 454.360   1
  12   4  -8 5525.99 776.348   1
  12   4  -7 992.471 461.103   1
  12   4  -6 3144.14 551.385   1
  12   4  -5 1109.35 381.525   1
  12  -4  -5 1980.62 461.500   3
  12  -4  -4 4461.08 690.871   3
  12   4  -4 3622.72 551.280   1
  12   4  -3 2156.30 434.430   1
  12  -4  -3 2022.29 538.995   3
  12  -4  -2 1147.53 387.197   3
  12  -4  -1 1460.22 483.724   3
  12  -4   0 31.8215 265.710   3
  12  -4   1 1175.26 345.649   3
  12  -4   2 688.933 369.552   3
  12  -4   3 1779.58 514.271   3
  12  -4   6 2552.52 474.928   2
  12  -5  -7 169.273 355.151   3
  12  -5  -6 334.488 393.602   3
  12  -5  -5 93.1628 337.700   3
  12  -5  -4 6.94395 281.287   3
  12  -5  -3-183.858 380.753   3
  12  -5  -2 1105.62 403.028   3
  12  -5  -1 825.811 424.491   3
  12  -5   0-269.166 264.426   3
  12  -5   1 196.439 378.779   3
  12  -5   2 122.828 351.953   3
  12  -5   3 727.152 452.777   3
  13   0 -14 446.520 437.457   1
  13   0 -13-784.634 614.563   1
  13   0 -12-276.800 419.359   1
  13   0 -11 401.627 446.623   1
  13   0 -10-76.1149 400.145   1
  13   0  -9-105.400 379.671   1
  13   0  -8-59.9204 392.107   1
  13   0  -7-548.905 425.547   1
  13   0  -6-121.319 140.314   2
  13   0  -5-80.4530 142.136   2
  13   0  -4-165.020 166.521   2
  13   0  -3-204.642 173.654   2
  13   0  -2 99.3515 215.308   2
  13   0  -1 373.037 230.374   2
  13   0   0-387.964 223.816   2
  13   0   1-1.11369 60.0380   3
  13   0   1 336.444 329.233   2
  13   0   2-222.827 368.549   2
  13   0   3-761.274 411.721   2
  13   0   4 316.756 437.219   2
  13   0   5-83.5555 480.794   2
  13   0   6-148.876 558.119   2
  13   0   7 1203.04 648.347   2
  13   0   8 429.715 575.460   2
  13  -1 -13 1499.32 615.765   1
  13   1 -13 1516.44 641.420   1
  13  -1 -12 465.818 452.327   1
  13   1 -12 1464.82 603.647   1
  13  -1 -11 723.533 421.951   1
  13   1 -11 1291.20 517.794   1
  13  -1 -10 2032.99 474.511   1
  13   1 -10 1631.47 525.448   1
  13  -1  -9 6926.94 748.025   1
  13   1  -9 6617.43 824.586   1
  13   1  -8 834.388 446.800   1
  13  -1  -8 669.011 358.853   1
  13   1  -7 7592.60 787.931   1
  13  -1  -7 6748.73 652.196   1
  13   1  -4 4243.70 399.596   2
  13   1  -3 37644.7 1068.75   2
  13   1  -2 5024.53 493.489   2
  13   1  -1 3990.53 480.815   2
  13   1   0 6960.93 647.735   2
  13  -1   0 7386.38 548.564   2
  13  -1   0 7753.10 496.024   3
  13  -1   1 4333.33 374.906   3
  13  -1   1 4040.69 402.198   2
  13   1   1 5331.79 627.173   2
  13  -1   2 4883.36 485.542   2
  13   1   2 6003.59 687.749   2
  13  -1   2 5277.67 405.828   3
  13   1   3 40470.1 1568.70   2
  13  -1   3 39527.5 1296.12   2
  13  -1   4 5197.07 589.704   2
  13  -1   5 19310.5 1019.72   2
  13  -1   6 1533.96 476.075   2
  13  -1   7 6184.48 749.748   2
  13  -1   8 287.229 484.772   2
  13  -1   9 6782.09 912.552   2
  13  -1  10 2106.68 575.401   2
  13   2 -12 609.670 625.222   1
  13   2 -11 1902.17 635.565   1
  13   2 -10 955.169 496.488   1
  13   2  -9 701.183 465.232   1
  13   2  -8 864.508 471.037   1
  13  -2  -8-147.119 349.626   1
  13  -2  -7 2412.73 424.511   1
  13   2  -7 3241.83 544.173   1
  13   2  -6-374.641 439.154   1
 -13  -2  -2 171.199 97.4302   3
  13  -2  -1 702.876 237.727   3
  13  -2   0 20679.4 1015.94   3
  13  -2   1 1168.96 299.471   3
  13  -2   2 229.464 208.836   3
  13  -2   3 421.461 279.593   3
  13  -2   3 165.429 230.936   2
  13  -2   4 4068.22 519.543   2
  13  -2   5 7630.41 678.434   2
  13  -2   6 611.882 332.454   2
  13  -2   7 3376.93 510.188   2
  13  -2   8 541.703 343.136   2
  13  -2   9-20.0343 388.153   2
  13   3 -11 407.600 463.314   1
  13   3 -10 1375.80 600.508   1
  13   3  -9 115.170 378.117   1
  13   3  -8 50.6815 400.943   1
  13   3  -7 71.0798 359.516   1
  13   3  -6 2001.13 471.402   1
  13   3  -5 1861.39 487.196   1
  13   3  -4 772.533 381.681   1
  13  -3  -2 304.687 242.937   3
  13  -3  -1 18679.4 1152.12   3
  13  -3   0 449.443 355.770   3
  13  -3   1 17642.5 1109.73   3
  13  -3   2 528.597 272.597   3
  13  -3   3 1817.60 408.448   3
  13  -3   4 798.588 315.884   2
  13  -3   5 1510.60 427.476   2
  13  -3   6 1710.96 392.680   2
  13  -3   7 306.719 279.699   2
  13  -3   8 161.434 282.383   2
  13   4 -10-281.374 456.731   1
  13   4  -9-109.047 383.539   1
  13   4  -8 1987.59 591.568   1
  13   4  -7 839.746 479.490   1
  13   4  -6 585.072 346.561   1
  13  -4  -5 688.582 412.885   3
  13   4  -5 1487.01 440.828   1
  13  -4  -4 2448.30 515.999   3
  13   4  -4 2339.81 474.108   1
  13  -4  -3 185.186 234.497   3
  13   4  -3 445.924 320.477   1
  13  -4  -2 3281.13 621.503   3
  13  -4  -1 3501.24 582.017   3
  13  -4   0 115.433 270.029   3
  13  -4   1 3201.64 611.650   3
  13  -4   2 2985.64 540.898   3
  13  -4   3-36.3341 294.251   3
  13  -4   5 289.737 256.326   2
  13  -4   6 664.034 339.885   2
  13  -4   7 345.496 340.516   2
  13  -5  -6 430.015 397.423   3
  13  -5  -5 655.403 506.287   3
  13  -5  -4-145.775 286.513   3
  13  -5  -3-177.765 286.018   3
  13  -5  -2-382.922 352.808   3
  13  -5  -1 440.712 425.595   3
  13  -5   0 310.512 287.627   3
  13  -5   1 410.030 359.677   3
  13  -5   2-585.693 428.112   3
  13  -5   3 479.990 369.183   3
  14   0 -13-140.884 447.988   1
  14   0 -12 618.047 568.367   1
  14   0 -11 7450.42 904.254   1
  14   0 -10 3686.02 671.706   1
  14   0  -9 20756.0 1296.12   1
  14   0  -8 6049.80 704.642   1
  14   0  -5 23008.0 756.706   2
  14   0  -4 12664.5 583.619   2
  14   0  -3 107917. 1740.84   2
  14   0  -2 13166.1 654.182   2
  14   0  -1 19438.1 824.007   2
  14   0   0 1916.15 340.274   2
  14   0   0 1699.93 168.784   3
  14   0   1 19756.8 911.956   2
  14   0   1 20686.4 479.850   3
  14   0   2 13223.0 822.338   2
  14   0   3 107610. 2280.69   2
  14   0   4 13560.6 964.055   2
  14   0   5 23104.5 1270.85   2
  14   0   6 11927.6 1067.74   2
  14   0   7 24066.8 1446.26   2
  14   0   8 3879.62 786.699   2
  14  -1 -13-65.0940 564.034   1
  14   1 -13 1327.40 645.420   1
  14   1 -12 285.141 457.659   1
  14  -1 -12-412.110 451.597   1
  14  -1 -11 848.799 507.832   1
  14   1 -11 636.581 563.644   1
  14  -1 -10 719.324 420.147   1
  14   1 -10 919.732 511.560   1
  14  -1  -9 2721.60 579.116   1
  14   1  -9 1760.11 563.344   1
  14   1  -8 7316.79 852.579   1
  14  -1  -8 5728.51 649.671   1
  14   1  -7 543.470 388.005   1
  14   1  -4 6914.73 521.963   2
  14   1  -3 2879.55 428.980   2
  14   1  -2 11541.7 719.240   2
  14   1  -1 10700.8 738.679   2
  14   1   0 5623.27 637.010   2
  14  -1   0 5608.13 495.993   2
  14  -1   0 5520.43 422.545   3
  14   1   1 11518.0 859.264   2
  14  -1   1 10265.9 670.884   2
  14  -1   1 11077.5 580.386   3
  14   1   2 12119.9 934.718   2
  14  -1   2 12234.0 742.357   2
  14  -1   2 12057.4 614.415   3
  14  -1   3 2623.18 458.664   2
  14   1   3 2269.70 685.779   2
  14   1   4 6469.39 838.474   2
  14  -1   4 6935.53 634.247   2
  14  -1   5 22565.6 1147.34   2
  14  -1   6 6740.76 748.845   2
  14  -1   7 863.788 513.875   2
  14  -1   8 5720.10 786.624   2
  14  -1   9 3118.59 719.611   2
  14  -1  10 1531.62 585.973   2
  14   2 -12 38.9815 476.053   1
  14   2 -11 364.220 415.638   1
  14   2 -10-69.6064 423.544   1
  14   2  -9 874.832 477.842   1
  14   2  -8 756.477 486.767   1
  14  -2  -8 240.132 309.417   1
  14  -2  -7 4177.62 516.213   1
  14   2  -7 5182.54 740.393   1
  14   2  -6 1561.33 488.440   1
  14  -2  -1 20775.1 1032.50   3
  14  -2   0 15875.2 901.417   3
  14  -2   1 20183.5 983.688   3
  14  -2   2 1461.66 324.340   3
  14  -2   3 16100.7 932.999   2
  14  -2   3 16200.5 912.194   3
  14  -2   4 1361.25 353.129   2
  14  -2   5 6.47931 286.702   2
  14  -2   6 1498.38 415.804   2
  14  -2   7 4006.66 578.669   2
  14  -2   8 5.82675 366.838   2
  14  -2   9 1257.42 500.057   2
  14   3 -11 2113.62 645.902   1
  14   3 -10 1263.62 514.517   1
  14   3  -9 1102.30 516.133   1
  14   3  -8 3093.49 643.510   1
  14   3  -7 5775.54 767.060   1
  14   3  -6 1409.08 474.496   1
  14   3  -5 5779.45 724.950   1
  14  -3  -3 9746.60 886.663   3
  14  -3  -2 12817.6 986.163   3
  14  -3  -1 37031.2 1636.69   3
  14  -3   0 4257.18 608.193   3
  14  -3   1 35986.6 1561.41   3
  14  -3   2 11142.1 905.220   3
  14  -3   3 8099.53 770.918   3
  14  -3   4 2710.40 505.231   2
  14  -3   5 4969.67 608.748   2
  14  -3   6 1633.70 377.726   2
  14  -3   7 4549.57 616.264   2
  14  -3   8 2748.74 561.601   2
  14   4 -10 1100.70 596.149   1
  14   4  -9 251.744 446.887   1
  14   4  -8 2476.39 612.362   1
  14   4  -7 3329.88 652.977   1
  14   4  -6 121.395 403.089   1
  14  -4  -5 2503.90 588.671   3
  14   4  -5 2679.34 586.425   1
  14   4  -4 2186.70 495.458   1
  14  -4  -4 2334.88 518.215   3
  14  -4  -3 586.323 301.703   3
  14   4  -3 360.013 298.208   1
  14  -4  -2 2129.35 528.997   3
  14  -4  -1-333.049 369.661   3
  14  -4   0 2450.20 527.136   3
  14  -4   1 16.4265 284.634   3
  14  -4   2 2759.72 558.184   3
  14  -4   3 443.930 314.045   3
  14  -4   5 2137.45 498.198   2
  14  -4   6 1267.78 424.998   2
  14  -4   7 1511.42 440.560   2
  14  -5  -6 182.229 340.885   3
  14  -5  -5 857.558 464.796   3
  14  -5  -4-38.1557 301.674   3
  14  -5  -3 655.712 367.869   3
  14  -5  -2 411.044 351.495   3
  14  -5  -1 400.472 396.260   3
  14  -5   0 215.453 303.602   3
  14  -5   1-98.7285 339.287   3
  14  -5   2 681.781 439.106   3
  14  -5   3 97.1604 344.552   3
  14  -5   5 107.528 297.754   2
  15   0 -13 486.439 544.969   1
  15   0 -12 855.730 524.559   1
  15   0 -11-394.129 493.708   1
  15   0 -10-657.194 431.216   1
  15   0  -9-37.1917 388.985   1
  15   0  -8 284.638 424.322   1
  15   0  -5 97.4667 150.665   2
  15   0  -4-239.873 172.057   2
  15   0  -3-18.6865 178.660   2
  15   0  -2-25.8241 184.308   2
  15   0  -1 139.317 223.054   2
  15   0   0 203.655 247.676   2
  15   0   0-26.8982 70.9106   3
  15   0   1 26.3134 323.485   2
  15   0   1 2.69186 79.7746   3
  15   0   2-347.280 379.546   2
  15   0   3 441.187 431.351   2
  15   0   4 347.995 507.566   2
  15   0   5-368.893 523.965   2
  15   0   6-418.756 627.905   2
  15   0   7 773.665 662.760   2
  15   0   8 63.1843 582.390   2
  15  -1 -13-78.3380 543.938   1
  15   1 -13 2446.83 717.681   1
  15   1 -12 150.571 519.119   1
  15  -1 -12 29.2546 414.505   1
  15  -1 -11 3166.82 684.597   1
  15   1 -11 1901.01 616.874   1
  15  -1 -10 428.591 430.803   1
  15   1 -10 186.912 445.550   1
  15   1  -9 1250.93 524.259   1
  15  -1  -9 1911.60 507.801   1
  15   1  -8 4959.62 720.784   1
  15  -1  -8 4685.99 622.225   1
  15   1  -7 20684.7 1279.50   1
  15   1  -4 3239.72 430.366   2
  15   1  -3 2957.79 457.690   2
  15   1  -2 15916.9 864.145   2
  15  -1  -1 3855.45 429.768   2
  15   1  -1 4147.62 567.592   2
  15   1   0 25800.9 1170.38   2
  15  -1   0 26396.9 1048.61   2
  15  -1   0 25128.9 917.302   3
  15  -1   1 4315.31 373.898   3
  15  -1   1 4243.41 485.563   2
  15   1   1 4758.73 645.261   2
  15   1   2 16560.7 1089.80   2
  15  -1   2 16323.3 890.388   2
  15  -1   2 16688.7 730.266   3
  15  -1   3 2722.10 459.215   2
  15   1   3 2651.93 683.427   2
  15  -1   4 3390.60 511.141   2
  15   1   4 3033.34 744.200   2
  15  -1   5 53767.0 1799.72   2
  15  -1   6 16954.8 1101.04   2
  15  -1   7 20292.3 1267.26   2
  15  -1   8 5163.17 798.454   2
  15  -1   9 1181.32 605.020   2
  15  -1  10 223.872 501.643   2
  15   2 -12-963.808 677.563   1
  15   2 -11 591.351 553.135   1
  15   2 -10 237.983 484.968   1
  15   2  -9 377.593 487.437   1
  15   2  -8 2048.82 601.086   1
  15  -2  -8 2145.75 449.468   1
  15   2  -7 2884.20 644.037   1
  15  -2  -7 2662.40 477.735   1
  15   2  -6 41.2160 436.464   1
  15  -2  -1 4771.18 529.302   3
  15  -2   0 73.6080 198.887   3
  15  -2   1 5363.27 544.510   3
  15  -2   2 10347.6 741.548   3
  15  -2   2 10793.7 799.775   2
  15  -2   3 514.289 274.315   3
  15  -2   3 701.650 317.848   2
  15  -2   4 1334.97 412.147   2
  15  -2   5-0.23638 286.353   2
  15  -2   6 276.244 297.239   2
  15  -2   7 1719.89 477.325   2
  15  -2   8 1496.03 493.115   2
  15  -2   9 1272.99 518.394   2
  15   3 -11 1419.83 694.666   1
  15   3 -10 1269.66 590.838   1
  15   3  -9 2216.70 692.132   1
  15   3  -8 1342.67 475.157   1
  15   3  -7 242.374 384.140   1
  15   3  -6 965.650 444.287   1
  15   3  -5 898.127 456.386   1
  15  -3  -3 1634.21 411.525   3
  15  -3  -2 20477.5 1229.60   3
  15  -3  -1 9054.45 852.087   3
  15  -3   0 24772.2 1337.13   3
  15  -3   1 9407.15 842.073   3
  15  -3   2 19226.9 1159.65   3
  15  -3   3 1953.66 446.540   3
  15  -3   4 4706.74 618.015   2
  15  -3   5 599.603 304.465   2
  15  -3   6 598.850 350.244   2
  15  -3   7 351.360 352.450   2
  15  -3   8 275.332 343.390   2
  15   4  -9 287.291 417.362   1
  15   4  -8 651.004 460.864   1
  15   4  -7 751.891 507.552   1
  15   4  -6-613.219 434.126   1
  15   4  -5 295.794 342.609   1
  15  -4  -5 162.486 300.716   3
  15  -4  -4 408.293 299.051   3
  15   4  -4 288.597 345.203   1
  15  -4  -3 363.805 347.882   3
  15   4  -3 569.181 367.277   1
  15  -4  -2 331.141 331.263   3
  15  -4  -1 4332.45 660.021   3
  15  -4   0-51.5719 309.350   3
  15  -4   1 4551.32 694.589   3
  15  -4   2 70.8706 291.019   3
  15  -4   3-151.075 335.203   3
  15  -4   5 746.519 363.129   2
  15  -4   6-277.140 338.050   2
  15  -4   7-322.196 378.491   2
  15  -5  -6 381.007 364.016   3
  15  -5  -5 518.378 343.100   3
  15  -5  -4 64.5650 260.802   3
  15  -5  -3 55.4516 334.496   3
  15  -5  -2-255.437 369.269   3
  15  -5  -1 168.406 371.901   3
  15  -5   0 861.123 437.315   3
  15  -5   1-410.460 329.378   3
  15  -5   2 378.724 408.896   3
  15  -5   3 540.158 478.572   3
  15  -5   5 320.141 271.524   2
  15  -5   6 838.619 419.186   2
  16   0 -13 588.116 447.601   1
  16   0 -12 1410.52 543.337   1
  16   0 -11 2686.77 643.984   1
  16   0 -10 253.990 407.774   1
  16   0  -9 1771.00 488.139   1
  16   0  -8 1358.27 503.936   1
  16   0  -5 21342.1 810.533   2
  16   0  -4 5910.44 462.769   2
  16   0  -3 5310.01 463.151   2
  16   0  -2 12396.9 699.249   2
  16   0  -1 26415.9 1023.04   2
  16   0   0 3815.03 473.641   2
  16   0   0 3836.97 262.333   3
  16   0   1 27141.7 1137.58   2
  16   0   1 27460.2 571.347   3
  16   0   2 12818.2 872.799   2
  16   0   3 4946.46 685.632   2
  16   0   4 5812.19 748.744   2
  16   0   5 22601.2 1324.58   2
  16   0   6 436.043 605.949   2
  16   0   7 53321.2 2152.25   2
  16   0   8 1300.42 628.673   2
  16  -1 -13 376.709 518.692   1
  16  -1 -12 214.247 410.780   1
  16   1 -12 441.378 550.075   1
  16  -1 -11 709.938 529.500   1
  16   1 -11 570.895 448.653   1
  16  -1 -10 2358.84 575.039   1
  16   1 -10 2496.00 622.289   1
  16   1  -9 2243.24 623.181   1
  16  -1  -9 2758.61 551.924   1
  16   1  -8 11512.4 996.298   1
  16  -1  -8 9663.84 851.780   1
  16   1  -4 1618.80 392.400   2
  16   1  -3 7159.10 621.628   2
  16   1  -2 22698.8 1071.91   2
  16  -1  -2 24357.8 1049.02   2
  16   1  -1 10695.4 771.065   2
  16  -1  -1 12143.0 758.409   2
  16  -1   0 1355.62 242.701   3
  16  -1   0 1531.85 383.215   2
  16   1   0 1239.73 495.894   2
  16  -1   1 11872.3 620.529   3
  16   1   1 12268.9 961.424   2
  16  -1   1 10556.1 737.447   2
  16   1   2 21645.8 1239.85   2
  16  -1   2 23061.1 1085.35   2
  16  -1   2 23502.6 870.423   3
  16  -1   3 6974.45 665.968   2
  16   1   3 7377.86 886.069   2
  16  -1   4 2251.04 462.351   2
  16   1   4 1068.88 693.127   2
  16  -1   5 4075.22 627.791   2
  16  -1   6 14510.4 1051.31   2
  16  -1   7 3006.44 651.769   2
  16  -1   8 10423.9 1025.49   2
  16  -1   9 2150.68 684.529   2
  16  -1  10 1407.74 618.209   2
  16   2 -12 342.581 550.450   1
  16   2 -11 935.510 570.717   1
  16   2 -10 1446.80 618.795   1
  16   2  -9 231.886 460.593   1
  16   2  -8 1361.86 616.054   1
  16  -2  -8 356.117 290.486   1
  16   2  -7 1803.26 585.860   1
  16  -2  -1 4688.17 555.456   3
  16  -2   0 18065.8 978.092   3
  16  -2   1 3798.33 471.583   3
  16  -2   2 4050.55 483.680   3
  16  -2   2 3795.96 521.734   2
  16  -2   3 15473.8 966.703   2
  16  -2   3 16341.5 930.205   3
  16  -2   4 542.381 274.515   2
  16  -2   5 741.869 315.554   2
  16  -2   6 539.876 391.691   2
  16  -2   7 1241.95 453.909   2
  16  -2   8 582.700 424.159   2
  16  -2   9-235.358 481.162   2
  16   3 -10 561.050 491.340   1
  16   3  -9 1286.91 592.452   1
  16   3  -8 1384.33 558.934   1
  16   3  -7 544.531 421.373   1
  16   3  -6 1535.31 544.572   1
  16   3  -5 1401.40 512.162   1
  16  -3  -3 3337.69 529.852   3
  16  -3  -2 716.040 292.913   3
  16  -3  -1 143.651 297.353   3
  16  -3   0 1305.76 391.891   3
  16  -3   1-100.016 258.832   3
  16  -3   2 534.248 334.396   3
  16  -3   3 3152.34 529.384   3
  16  -3   3 3002.02 509.706   2
  16  -3   4-245.344 276.841   2
  16  -3   5 733.936 313.625   2
  16  -3   6 727.028 378.325   2
  16  -3   7 883.201 378.458   2
  16  -3   8 2027.41 564.020   2
  16   4  -9 620.273 449.502   1
  16   4  -8 937.436 507.190   1
  16   4  -7 422.117 448.849   1
  16   4  -6 389.758 405.055   1
  16   4  -5 1610.25 443.055   1
  16  -4  -5 722.281 354.028   3
  16  -4  -4-195.221 280.485   3
  16   4  -4 297.584 339.250   1
  16  -4  -3 711.349 409.918   3
  16   4  -3-2.01003 354.520   1
  16  -4  -2 794.698 417.918   3
  16  -4  -1 966.182 456.784   3
  16  -4   0-273.462 349.011   3
  16  -4   1 262.881 322.132   3
  16  -4   2 1075.76 454.045   3
  16  -4   3 643.834 395.611   3
  16  -4   4 355.351 299.676   2
  16  -4   5 284.789 266.262   2
  16  -4   6-438.656 354.557   2
  16  -4   7-211.110 322.686   2
  16  -5  -5 119.600 323.590   3
  16  -5  -4 394.192 325.568   3
  16  -5  -3-35.1594 298.699   3
  16  -5  -2-439.345 382.380   3
  16  -5  -1 130.881 338.427   3
  16  -5   0 416.948 459.241   3
  16  -5   1 716.614 418.900   3
  16  -5   2 190.740 351.854   3
  16  -5   3 818.674 466.094   3
  16  -5   5 615.018 342.910   2
  16  -5   6 603.278 451.036   2
  17   0 -13-406.373 513.643   1
  17   0 -12 183.746 429.465   1
  17   0 -11-303.965 442.297   1
  17   0 -10-229.241 387.523   1
  17   0  -9 905.918 449.293   1
  17   0  -8 282.299 448.265   1
  17   0  -5-43.1361 179.594   2
  17   0  -4 211.147 202.303   2
  17   0  -3-87.3632 208.440   2
  17   0  -2-334.345 235.964   2
  17   0  -1 181.689 283.548   2
  17   0   0 70.7032 79.2167   3
  17   0   0 53.7924 306.664   2
  17   0   1-2.25853 78.4808   3
  17   0   1 346.658 344.441   2
  17   0   2 27.2631 413.166   2
  17   0   3-428.375 486.591   2
  17   0   4 387.420 513.231   2
  17   0   5 6.17550 551.738   2
  17   0   6-579.611 678.820   2
  17   0   7 1654.98 768.653   2
  17   0   8-562.463 583.769   2
  17  -1 -12 1210.35 507.002   1
  17   1 -12 279.737 536.946   1
  17  -1 -11 26.3969 403.994   1
  17   1 -11-229.413 515.612   1
  17  -1 -10 1236.25 464.498   1
  17   1 -10 1409.57 571.037   1
  17   1  -9 759.060 514.343   1
  17  -1  -9 1136.12 452.179   1
  17  -1  -8 4831.09 681.751   1
  17   1  -8 5584.14 798.625   1
  17   1  -4 15976.9 862.276   2
  17   1  -3 5240.57 605.534   2
  17  -1  -2 4250.12 477.932   2
  17   1  -2 5040.79 610.290   2
  17   1  -1 9389.12 793.134   2
  17  -1  -1 9612.36 706.205   2
  17  -1   0 11884.6 661.155   3
  17   1   0 12375.2 937.388   2
  17  -1   0 11389.8 758.492   2
  17  -1   1 10269.6 596.705   3
  17   1   1 10561.5 914.341   2
  17  -1   1 9142.78 707.023   2
  17  -1   2 4217.16 541.346   2
  17   1   2 4350.38 747.467   2
  17  -1   2 5042.92 426.011   3
  17  -1   3 6204.02 678.046   2
  17   1   3 6603.01 886.888   2
  17   1   4 15545.7 1198.87   2
  17  -1   4 16472.8 1049.99   2
  17   1   5 14554.4 1243.01   2
  17  -1   5 14658.5 1035.75   2
  17  -1   6 4423.59 725.280   2
  17  -1   7 4709.12 736.220   2
  17  -1   8 5502.73 846.453   2
  17  -1   9 146.056 564.041   2
  17  -1  10 236.108 603.389   2
  17   2 -11 2057.45 715.561   1
  17   2 -10 1204.62 573.281   1
  17   2  -9 642.580 460.334   1
  17  -2  -8 2166.73 516.938   1
  17   2  -8 2117.58 569.551   1
  17   2  -7 6458.23 823.176   1
  17  -2  -1 69877.8 1987.66   3
  17  -2   0 33054.2 1338.68   3
  17  -2   1 71086.5 1923.98   3
  17  -2   1 72187.9 2042.99   2
  17  -2   2 7173.80 644.506   3
  17  -2   2 9440.96 771.847   2
  17  -2   3 5424.83 609.777   2
  17  -2   3 5009.59 558.181   3
  17  -2   4 8187.66 762.703   2
  17  -2   5 10579.7 889.826   2
  17  -2   6 3982.42 614.228   2
  17  -2   7 5362.74 741.461   2
  17  -2   8 738.099 399.658   2
  17  -2   9 371.254 461.264   2
  17   3 -10 1009.38 532.122   1
  17   3  -9 1457.02 568.954   1
  17   3  -8 458.699 508.146   1
  17   3  -7 329.353 416.150   1
  17   3  -6 1152.82 543.376   1
  17   3  -5 672.026 419.540   1
  17  -3  -3 1199.82 370.761   3
  17  -3  -2 1792.27 442.534   3
  17  -3  -1 790.787 350.779   3
  17  -3   0-27.4401 258.747   3
  17  -3   1 684.487 305.410   3
  17  -3   2 994.415 358.072   3
  17  -3   3 1255.21 401.634   3
  17  -3   3 1171.78 373.112   2
  17  -3   4 173.798 306.634   2
  17  -3   5 543.533 266.586   2
  17  -3   6 273.795 374.723   2
  17  -3   7 1241.90 432.509   2
  17  -3   8 632.604 379.997   2
  17   4  -9-717.173 434.907   1
  17   4  -8 636.106 458.138   1
  17   4  -7 1082.84 476.882   1
  17  -4  -6 175.318 304.920   3
  17   4  -6 645.179 451.463   1
  17   4  -5 311.578 392.655   1
  17  -4  -5 62.5902 298.414   3
  17   4  -4 352.430 357.240   1
  17  -4  -4 546.181 380.503   3
  17   4  -3 1519.66 497.602   1
  17  -4  -3 447.313 319.972   3
  17  -4  -2 559.882 357.821   3
  17  -4  -1 761.878 327.498   3
  17  -4   0 1129.09 449.423   3
  17  -4   1 1580.78 492.320   3
  17  -4   2 12.6006 282.840   3
  17  -4   3 228.044 358.202   3
  17  -4   4 387.006 267.582   2
  17  -4   5-145.380 313.387   2
  17  -4   6 662.997 414.002   2
  17  -4   7-84.5041 320.338   2
  17  -5  -5-155.745 385.681   3
  17  -5  -4-184.437 325.007   3
  17  -5  -3 1741.72 515.699   3
  17  -5  -2 167.942 368.233   3
  17  -5  -1 649.827 461.674   3
  17  -5   0 66.0844 315.481   3
  17  -5   1 384.264 366.602   3
  17  -5   2-36.0077 294.592   3
  17  -5   3 1100.03 550.447   3
  17  -5   4-415.633 400.713   2
  17  -5   5 451.484 399.779   2
  17  -5   6-49.0414 275.497   2
  18   0 -13 815.731 579.969   1
  18   0 -12 567.222 449.066   1
  18   0 -11 3675.32 738.617   1
  18   0 -10 637.655 387.874   1
  18   0  -9 579.897 445.878   1
  18   0  -8 3187.79 626.472   1
  18   0  -5 11513.2 650.404   2
  18   0  -4 2022.20 340.625   2
  18   0  -3 12909.3 765.847   2
  18   0  -2 536.917 272.501   2
  18   0  -1 4900.81 563.402   2
  18   0   0 704.900 375.740   2
  18   0   0 1077.17 149.007   3
  18   0   1 5169.50 620.519   2
  18   0   2-134.741 406.076   2
  18   0   3 12722.8 990.548   2
  18   0   4 1866.51 651.361   2
  18   0   5 12689.0 1136.04   2
  18   0   6 3692.93 760.838   2
  18   0   7 2072.99 723.096   2
  18   0   8 4064.62 859.277   2
  18  -1 -12-600.422 501.093   1
  18   1 -12 229.453 502.739   1
  18  -1 -11 433.725 433.206   1
  18   1 -11-890.810 520.155   1
  18  -1 -10-51.7360 451.480   1
  18   1 -10 254.598 474.633   1
  18   1  -9 779.012 552.237   1
  18  -1  -9 279.350 425.726   1
  18   1  -8 113.185 495.790   1
  18  -1  -8 473.400 392.929   1
  18  -1  -4-216.784 265.836   2
  18   1  -4 469.653 335.863   2
  18  -1  -3 2985.52 438.184   2
  18   1  -3 3150.23 524.368   2
  18  -1  -2 4976.63 536.059   2
  18   1  -2 5528.64 646.885   2
  18  -1  -1 2612.83 360.652   3
  18  -1  -1 2402.92 432.961   2
  18   1  -1 2470.54 566.040   2
  18  -1   0 4228.67 421.918   3
  18  -1   0 3360.44 501.339   2
  18   1   0 3816.24 660.055   2
  18  -1   1 2987.22 339.390   3
  18  -1   1 3275.84 497.172   2
  18   1   1 3668.92 707.218   2
  18  -1   2 5066.82 593.203   2
  18   1   2 5537.83 834.534   2
  18  -1   2 5071.03 420.123   3
  18  -1   3 3426.97 568.252   2
  18   1   3 3462.16 778.542   2
  18  -1   4 93.3733 372.970   2
  18   1   4 385.316 688.706   2
  18   1   5 2517.82 800.076   2
  18  -1   5 475.062 401.913   2
  18  -1   6 1797.61 511.846   2
  18  -1   7 4749.99 763.777   2
  18  -1   8 227.868 548.035   2
  18  -1   9 1575.89 684.059   2
  18  -1  10 1071.15 642.286   2
  18  -1  11-381.686 581.248   2
  18   2 -11 4027.51 845.165   1
  18   2 -10 1445.80 578.933   1
  18   2  -9 438.236 563.227   1
  18  -2  -8 1551.76 454.030   1
  18   2  -8 2733.31 696.168   1
  18   2  -7 2699.33 654.901   1
  18  -2  -2 2299.23 395.505   3
  18  -2  -1 26492.2 1252.25   3
  18  -2   0 7924.69 692.580   3
  18  -2   1 26389.1 1201.99   3
  18  -2   1 25269.2 1280.54   2
  18  -2   2 1995.66 375.005   3
  18  -2   2 2166.36 452.345   2
  18  -2   3 4680.88 609.773   2
  18  -2   3 5905.26 597.625   3
  18  -2   4 7089.73 721.359   2
  18  -2   5 2926.35 529.309   2
  18  -2   6 431.083 355.969   2
  18  -2   7 1589.25 527.221   2
  18  -2   8 1637.42 560.550   2
  18  -2   9-155.091 508.405   2
  18  -2  10 1039.83 613.344   2
  18   3 -10 572.198 464.834   1
  18   3  -9-32.2811 419.124   1
  18   3  -8 274.177 474.593   1
  18   3  -7 236.516 450.175   1
  18   3  -6 660.447 509.368   1
  18  -3  -3 1994.36 467.816   3
  18  -3  -2 1545.61 404.596   3
  18  -3  -1 3574.33 564.144   3
  18  -3   0 559.405 293.327   3
  18  -3   1 3569.85 556.961   3
  18  -3   2 725.072 313.028   3
  18  -3   3 2103.55 463.561   3
  18  -3   3 1827.59 457.683   2
  18  -3   4 3068.48 573.998   2
  18  -3   5 628.916 331.613   2
  18  -3   6 585.175 374.784   2
  18  -3   7 177.789 362.133   2
  18  -3   8 1157.90 476.998   2
  18   4  -8 1620.68 642.558   1
  18   4  -7 185.331 481.415   1
  18   4  -6-151.958 422.647   1
  18  -4  -6 349.816 275.694   3
  18  -4  -5 495.237 304.879   3
  18   4  -5-490.756 405.320   1
  18  -4  -4 347.102 350.184   3
  18   4  -4 67.7539 366.389   1
  18   4  -3 521.345 370.005   1
  18  -4  -3 1039.76 438.235   3
  18  -4  -2 1506.54 479.485   3
  18  -4  -1 1417.18 395.776   3
  18  -4   0 218.317 371.310   3
  18  -4   1 1997.07 510.592   3
  18  -4   2 1452.67 468.014   3
  18  -4   3 280.461 325.836   3
  18  -4   4-307.152 290.059   2
  18  -4   5-445.953 358.632   2
  18  -4   6 229.069 348.375   2
  18  -4   7-71.1456 309.454   2
  18  -5  -5 1015.71 507.580   3
  18  -5  -4-274.850 458.740   3
  18  -5  -3-53.5698 328.882   3
  18  -5  -2 215.686 310.932   3
  18  -5  -1 184.148 329.926   3
  18  -5   0 180.000 382.342   3
  18  -5   1 310.179 413.220   3
  18  -5   2-879.540 519.150   3
  18  -5   3 549.072 423.839   3
  18  -5   4-235.523 381.519   2
  18  -5   5 526.515 384.399   2
  18  -5   6 700.126 443.428   2
  19   0 -12-798.396 500.508   1
  19   0 -11-858.149 525.639   1
  19   0 -10 234.800 439.395   1
  19   0  -9 51.1220 373.308   1
  19   0  -5 337.036 237.748   2
  19   0  -4-112.443 223.995   2
  19   0  -3 242.186 263.749   2
  19   0  -2-251.224 280.960   2
  19   0  -1 9.19250 301.401   2
  19   0   0 61.4705 344.567   2
  19   0   1-451.610 434.930   2
  19   0   2 537.052 483.382   2
  19   0   3 503.522 558.243   2
  19   0   4-19.2967 538.055   2
  19   0   5-532.132 541.218   2
  19   0   6-370.418 569.399   2
  19   0   7-234.552 619.037   2
  19   0   8-37.9699 606.515   2
  19  -1 -12 537.595 498.265   1
  19   1 -12-1348.26 622.696   1
  19  -1 -11 506.271 448.510   1
  19   1 -11-422.727 577.409   1
  19   1 -10 2298.24 671.281   1
  19  -1 -10 460.266 386.981   1
  19  -1  -9 3273.49 624.057   1
  19   1  -9 2709.62 659.403   1
  19   1  -8 1444.38 547.927   1
  19  -1  -6 737.613 266.418   2
  19  -1  -5 7205.89 639.700   2
  19  -1  -4 251.620 254.866   2
  19   1  -4 76.2873 348.795   2
  19   1  -3 13632.2 904.561   2
  19  -1  -3 12578.9 841.511   2
  19  -1  -2 400.893 277.883   2
  19   1  -2 1072.01 504.615   2
  19  -1  -1 11861.1 712.325   3
  19   1  -1 12720.3 965.394   2
  19  -1  -1 12406.5 839.110   2
  19  -1   0 9314.52 605.676   3
  19   1   0 8243.60 873.722   2
  19  -1   0 8946.37 751.301   2
  19  -1   1 12415.8 660.268   3
  19   1   1 13103.8 1092.59   2
  19  -1   1 11586.4 862.868   2
  19  -1   2 422.064 181.797   3
  19  -1   2-238.156 334.618   2
  19   1   3 14131.9 1213.82   2
  19  -1   3 12149.4 930.355   2
  19  -1   4-346.689 436.269   2
  19   1   4 234.772 653.030   2
  19   1   5 5762.50 934.561   2
  19  -1   5 5935.22 772.030   2
  19  -1   6 976.803 544.583   2
  19  -1   7 3236.48 725.028   2
  19  -1   8 1308.40 663.836   2
  19  -1   9 2926.68 811.605   2
  19  -1  10 1769.94 737.306   2
  19  -1  11 509.528 655.384   2
  19   2 -11 2526.23 761.922   1
  19   2 -10 771.660 513.782   1
  19   2  -9 3880.13 735.611   1
  19  -2  -8 1902.16 501.858   1
  19   2  -8 1962.61 661.828   1
  19   2  -7 5095.36 801.735   1
  19  -2  -2 11239.2 863.394   3
  19  -2  -1 4491.72 552.190   3
  19  -2   0 45541.4 1621.11   3
  19  -2   0 44443.1 1739.45   2
  19  -2   1 3771.80 492.853   3
  19  -2   1 3359.26 512.712   2
  19  -2   2 10498.1 874.548   2
  19  -2   2 12445.0 841.000   3
  19  -2   3 2787.11 490.998   2
  19  -2   3 3695.97 503.863   3
  19  -2   4 6446.64 724.657   2
  19  -2   5 7142.91 783.099   2
  19  -2   6 3498.73 641.777   2
  19  -2   7 4224.57 707.692   2
  19  -2   8 605.352 468.018   2
  19  -2   9 3437.55 708.588   2
  19  -2  10 1010.83 618.306   2
  19   3 -10-315.115 488.140   1
  19   3  -9 1500.84 669.394   1
  19   3  -8 1425.38 607.357   1
  19   3  -7-458.000 536.077   1
  19   3  -6 429.372 507.810   1
  19  -3  -3 1579.54 439.216   3
  19  -3  -2 2312.17 474.637   3
  19  -3  -1 2382.71 487.227   3
  19  -3   0 1877.63 428.041   3
  19  -3   1 2385.54 474.366   3
  19  -3   2 2839.87 518.390   3
  19  -3   2 2158.79 476.913   2
  19  -3   3 1133.64 377.961   3
  19  -3   3 1971.20 481.586   2
  19  -3   4 149.907 331.764   2
  19  -3   5-103.588 333.560   2
  19  -3   6 544.842 354.319   2
  19  -3   7 292.474 383.956   2
  19  -3   8 407.029 478.897   2
  19  -3   9 908.039 515.330   2
  19   4  -8 732.282 449.530   1
  19   4  -7 1039.49 555.314   1
  19   4  -6-623.910 481.545   1
  19  -4  -6-287.361 395.845   3
  19  -4  -5 194.626 284.359   3
  19   4  -5 1048.58 494.870   1
  19  -4  -4 382.499 325.221   3
  19   4  -4 613.553 455.518   1
  19  -4  -3-162.974 287.124   3
  19  -4  -2 380.087 282.752   3
  19  -4  -1 273.743 295.936   3
  19  -4   0 257.685 249.933   3
  19  -4   1 668.713 433.160   3
  19  -4   2-197.300 323.720   3
  19  -4   3 281.748 391.219   3
  19  -4   3 443.144 318.881   2
  19  -4   4-98.3960 269.422   2
  19  -4   5-405.004 355.817   2
  19  -4   6-77.7972 317.820   2
  19  -4   7 448.562 371.804   2
  19  -5  -4-234.482 362.985   3
  19  -5  -3 546.481 395.497   3
  19  -5  -2 161.499 386.897   3
  19  -5  -1 2232.13 670.388   3
  19  -5   0-292.426 385.526   3
  19  -5   1 2766.85 652.790   3
  19  -5   2-265.939 381.697   3
  19  -5   3 902.012 555.013   3
  19  -5   4 959.264 450.636   2
  19  -5   5 479.325 422.266   2
  20   0 -12-329.662 478.925   1
  20   0 -11-149.007 441.534   1
  20   0 -10 417.779 406.857   1
  20   0  -9 2401.51 514.843   1
  20   0  -5 3827.83 445.147   2
  20   0  -4 9535.11 681.446   2
  20   0  -3 17273.0 937.773   2
  20   0  -2 958.340 347.706   2
  20   0  -1 2804.56 487.703   2
  20   0   0 25214.7 1238.32   2
  20   0   1 2369.71 538.868   2
  20   0   2 532.067 467.566   2
  20   0   3 18309.1 1227.01   2
  20   0   4 8674.65 946.641   2
  20   0   5 4357.78 802.483   2
  20   0   6 1359.80 659.382   2
  20   0   7 3854.35 864.725   2
  20   0   8 1127.53 691.221   2
  20   0   9 3012.86 882.345   2
  20  -1 -12 427.204 468.770   1
  20  -1 -11 10.8844 424.436   1
  20   1 -11-383.300 486.064   1
  20   1 -10 158.168 432.168   1
  20  -1 -10 921.449 573.250   1
  20   1  -9 922.626 538.026   1
  20  -1  -9 500.873 383.678   1
  20   1  -8 205.584 427.720   1
  20  -1  -6 908.607 265.927   2
  20  -1  -5 888.467 249.746   2
  20  -1  -4 9708.95 741.538   2
  20  -1  -3 1652.86 387.506   2
  20   1  -3 1997.63 491.709   2
  20   1  -2 21373.7 1175.55   2
  20  -1  -2 21716.4 1104.99   2
  20  -1  -1 6328.38 537.668   3
  20  -1  -1 5599.90 608.501   2
  20   1  -1 5236.66 773.985   2
  20  -1   0 24065.2 981.468   3
  20   1   0 22572.4 1301.25   2
  20  -1   0 22197.4 1134.47   2
  20  -1   1 6336.38 498.278   3
  20  -1   1 6239.69 654.375   2
  20   1   1 6397.04 885.064   2
  20   1   2 21552.1 1387.15   2
  20  -1   2 23021.7 1207.61   2
  20  -1   3 1256.06 468.359   2
  20   1   3 2510.47 723.136   2
  20  -1   4 9279.08 867.380   2
  20   1   4 7702.87 1008.26   2
  20   1   5 2556.05 764.853   2
  20  -1   5 1097.82 512.596   2
  20  -1   6 682.374 513.593   2
  20  -1   7 1977.02 613.876   2
  20  -1   8 1293.22 674.463   2
  20  -1   9 935.799 681.060   2
  20  -1  10 1571.20 722.493   2
  20  -1  11 945.663 647.286   2
  20   2 -10 1028.96 448.198   1
  20   2  -9-4.96652 473.981   1
  20   2  -8 681.544 563.415   1
  20  -2  -2 2248.61 406.922   3
  20  -2  -1 1528.89 341.206   3
  20  -2  -1 1051.92 296.997   2
  20  -2   0-70.9392 190.019   3
  20  -2   0-310.119 296.899   2
  20  -2   1 1513.73 337.214   3
  20  -2   1 1178.59 374.899   2
  20  -2   2 1961.12 390.085   3
  20  -2   2 1982.25 475.372   2
  20  -2   3 1053.43 406.424   2
  20  -2   4 7387.59 799.781   2
  20  -2   5 3764.58 626.954   2
  20  -2   6 598.424 439.519   2
  20  -2   7 681.647 510.737   2
  20  -2   8 1580.22 588.862   2
  20  -2   9-603.098 637.155   2
  20  -2  10 698.668 629.872   2
  20   3  -9 559.245 571.921   1
  20   3  -8-945.812 630.508   1
  20   3  -7-250.674 502.860   1
  20   3  -6 3939.45 783.189   1
  20  -3  -4 1521.91 436.847   3
  20  -3  -3 587.753 324.962   3
  20  -3  -2 207.236 223.456   3
  20  -3  -1 3066.00 569.617   3
  20  -3   0 9764.43 876.858   3
  20  -3   1 2051.44 445.029   3
  20  -3   1 1757.63 439.647   2
  20  -3   2 399.960 321.541   3
  20  -3   2 782.220 357.212   2
  20  -3   3 654.798 358.522   3
  20  -3   3 149.094 276.047   2
  20  -3   4 2085.46 511.804   2
  20  -3   5 1899.21 488.328   2
  20  -3   6 1467.46 451.653   2
  20  -3   7-459.901 407.650   2
  20  -3   8 311.811 390.275   2
  20  -3   9 49.7764 496.968   2
  20   4  -8 900.002 482.885   1
  20   4  -7-899.842 485.853   1
  20   4  -6-111.414 432.191   1
  20  -4  -6 408.956 384.192   3
  20   4  -5-813.422 458.079   1
  20  -4  -5-225.700 346.823   3
  20  -4  -4 91.2112 334.914   3
  20   4  -4 723.669 541.751   1
  20  -4  -3-230.734 267.175   3
  20  -4  -2 596.433 410.772   3
  20  -4  -1 240.041 273.294   3
  20  -4   0-199.749 331.654   3
  20  -4   1 676.205 333.393   3
  20  -4   2 91.7132 286.143   3
  20  -4   3-23.2308 353.333   3
  20  -4   3 781.116 416.769   2
  20  -4   4 96.4716 334.898   2
  20  -4   5-110.952 341.892   2
  20  -4   6 711.496 420.229   2
  20  -4   7 520.108 398.333   2
  20  -4   8 37.7163 403.972   2
  20  -5  -4 74.0585 381.513   3
  20  -5  -3 660.232 446.851   3
  20  -5  -2 758.422 446.061   3
  20  -5  -1 339.228 362.841   3
  20  -5   0 1138.45 492.202   3
  20  -5   1 303.413 426.266   3
  20  -5   2 733.704 441.631   3
  20  -5   3-110.195 301.358   2
  20  -5   3 714.411 470.825   3
  20  -5   4-274.672 366.000   2
  21   0 -12-622.253 547.642   1
  21   0 -11 684.849 510.232   1
  21   0 -10-236.094 396.319   1
  21   0  -9 45.5296 454.205   1
  21   0  -4 612.802 306.365   2
  21   0  -3 391.207 324.456   2
  21   0  -2-291.318 310.895   2
  21   0  -1-582.257 374.065   2
  21   0   0-294.746 386.962   2
  21   0   1 94.9925 418.924   2
  21   0   2-600.009 496.482   2
  21   0   3 661.482 528.822   2
  21   0   4 592.263 567.843   2
  21   0   5 55.7836 564.791   2
  21   0   6-825.327 658.995   2
  21   0   7 404.684 638.706   2
  21   0   8 138.440 615.587   2
  21   0   9 246.733 736.459   2
  21  -1 -12-778.443 528.226   1
  21  -1 -11-16.7840 397.999   1
  21   1 -11 1037.54 596.915   1
  21   1 -10 957.515 638.670   1
  21  -1 -10 1305.33 550.487   1
  21   1  -9 2895.69 654.557   1
  21  -1  -9 4612.53 752.392   1
  21  -1  -5 7339.81 638.833   2
  21  -1  -4-296.635 272.621   2
  21  -1  -3 1744.75 390.407   2
  21   1  -3 1910.48 501.067   2
  21  -1  -2 1814.89 424.351   2
  21   1  -2 1127.99 510.056   2
  21  -1  -1 23871.3 1043.88   3
  21   1  -1 23354.0 1308.22   2
  21  -1  -1 21111.6 1158.79   2
  21  -1   0 6620.76 533.290   3
  21  -1   0 6844.98 690.831   2
  21   1   0 6690.77 800.194   2
  21   1   1 23348.6 1376.58   2
  21  -1   1 23727.1 1238.98   2
  21  -1   2 2010.58 512.783   2
  21   1   2 1872.25 702.445   2
  21  -1   3 1015.82 452.561   2
  21   1   3 181.007 609.326   2
  21  -1   4 734.088 485.590   2
  21   1   4-89.5665 624.349   2
  21   1   5 9897.80 1167.51   2
  21  -1   5 8148.36 911.033   2
  21  -1   6 592.306 585.248   2
  21  -1   7 957.888 538.867   2
  21  -1   8 556.132 690.666   2
  21  -1   9 5309.30 983.238   2
  21  -1  10 723.133 744.672   2
  21  -1  11 3369.00 912.396   2
  21   2 -10 648.986 524.255   1
  21   2  -9 112.443 430.325   1
  21   2  -8 730.506 526.859   1
  21  -2  -2 927.691 307.439   3
  21  -2  -2 1085.41 417.788   2
  21  -2  -1 1570.71 371.776   3
  21  -2  -1 1903.46 451.898   2
  21  -2   0 1493.33 355.905   3
  21  -2   0 2406.72 509.139   2
  21  -2   1 1774.61 387.759   3
  21  -2   1 1628.76 425.053   2
  21  -2   2 849.592 264.389   3
  21  -2   2 536.857 302.590   2
  21  -2   3 2298.83 498.454   2
  21  -2   4 46.0599 309.606   2
  21  -2   5 1243.64 447.074   2
  21  -2   6 2284.79 560.587   2
  21  -2   7-383.016 408.550   2
  21  -2   8 1426.45 637.477   2
  21  -2   9 1075.76 658.099   2
  21  -2  10 1049.86 683.146   2
  21   3  -9 1486.14 685.404   1
  21   3  -8 1248.46 642.537   1
  21   3  -7 362.440 499.511   1
  21   3  -6 1656.61 656.202   1
  21  -3  -4 1170.77 377.747   3
  21  -3  -3 149.936 227.679   3
  21  -3  -2 1554.12 467.199   3
  21  -3  -1 573.080 273.260   3
  21  -3   0 486.896 293.201   3
  21  -3   1 860.561 346.080   3
  21  -3   1 455.410 334.891   2
  21  -3   2 2009.53 487.621   3
  21  -3   2 1430.15 439.134   2
  21  -3   3 596.172 293.483   3
  21  -3   3 278.474 353.350   2
  21  -3   4 1055.62 372.437   2
  21  -3   5 214.139 345.518   2
  21  -3   6 1038.43 440.497   2
  21  -3   7 398.207 458.905   2
  21  -3   8-287.058 456.602   2
  21  -3   9 1870.21 662.310   2
  21   4  -7 1566.16 677.539   1
  21  -4  -7 221.359 316.801   3
  21  -4  -6 474.512 425.810   3
  21   4  -6 627.794 524.823   1
  21   4  -5 611.343 446.474   1
  21  -4  -5-46.0765 272.730   3
  21  -4  -4 317.669 331.711   3
  21   4  -4 228.898 461.563   1
  21  -4  -3 1954.11 589.401   3
  21  -4  -2 237.969 340.585   3
  21  -4  -1 575.561 307.524   3
  21  -4   0 1347.81 448.814   3
  21  -4   1 37.4101 300.684   3
  21  -4   2 50.4738 333.509   3
  21  -4   2-144.603 334.975   2
  21  -4   3 332.140 342.805   3
  21  -4   3 186.624 346.322   2
  21  -4   4 183.004 314.747   2
  21  -4   5 715.804 397.963   2
  21  -4   6 251.572 387.081   2
  21  -4   7-984.082 480.833   2
  21  -4   8 440.458 536.382   2
  21  -5  -3-209.967 334.766   3
  21  -5  -2-305.022 327.720   3
  21  -5  -1 692.090 488.990   3
  21  -5   0 303.083 432.824   3
  21  -5   1-200.730 305.828   3
  21  -5   2-314.664 402.593   3
  22   0 -11-222.422 439.716   1
  22   0 -10-558.680 506.156   1
  22   0  -9 2360.53 649.905   1
  22   0  -4 14866.0 904.737   2
  22   0  -3 3136.32 488.152   2
  22   0  -2 3622.86 554.977   2
  22   0  -1 12810.1 919.551   2
  22   0   0 3848.71 610.152   2
  22   0   1 15042.8 1073.73   2
  22   0   2 4069.86 729.552   2
  22   0   3 3474.95 720.139   2
  22   0   4 14300.0 1178.92   2
  22   0   5 1287.38 658.149   2
  22   0   6 3404.97 829.313   2
  22   0   7 2305.42 829.662   2
  22   0   8 1593.80 750.437   2
  22   0   9 2186.07 925.116   2
  22  -1 -12-209.369 515.153   1
  22  -1 -11-383.495 439.972   1
  22   1 -11 375.306 532.842   1
  22   1 -10 1826.23 691.974   1
  22  -1 -10 755.498 504.343   1
  22  -1  -9 1148.22 487.930   1
  22   1  -9 850.917 586.819   1
  22  -1  -5 4223.60 517.601   2
  22  -1  -4 2327.77 444.946   2
  22  -1  -3 607.606 332.296   2
  22   1  -3 465.688 473.725   2
  22  -1  -2 6686.83 701.945   2
  22   1  -2 7039.96 792.044   2
  22   1  -1 19335.6 1232.89   2
  22  -1  -1 19243.9 1139.16   2
  22  -1   0 415.829 327.949   2
  22   1   0 256.582 513.183   2
  22   1   1 20029.7 1363.09   2
  22  -1   1 19563.4 1188.22   2
  22  -1   2 7635.72 801.953   2
  22   1   2 7990.57 994.645   2
  22  -1   3-592.353 467.838   2
  22   1   3 138.442 611.092   2
  22   1   4 1745.65 696.498   2
  22  -1   4 1865.08 533.983   2
  22   1   5 2901.65 801.957   2
  22  -1   5 5364.93 759.519   2
  22  -1   6 386.967 467.563   2
  22  -1   7 208.906 538.875   2
  22  -1   8 124.732 583.738   2
  22  -1   9 715.476 724.624   2
  22  -1  10 2247.06 875.821   2
  22  -1  11 791.463 710.922   2
  22   2 -10 596.482 576.793   1
  22   2  -9 663.308 645.737   1
  22   2  -8-159.217 527.135   1
  22  -2  -3 684.565 306.162   2
  22  -2  -2 334.128 223.708   3
  22  -2  -2 659.367 349.121   2
  22  -2  -1 3405.84 521.120   3
  22  -2  -1 4180.84 619.405   2
  22  -2   0 4271.38 538.575   3
  22  -2   0 6054.29 729.544   2
  22  -2   1 3695.47 480.044   3
  22  -2   1 3926.10 584.034   2
  22  -2   2 138.193 213.306   3
  22  -2   2 523.181 384.147   2
  22  -2   3 1247.59 475.387   2
  22  -2   4 853.087 457.813   2
  22  -2   5 284.867 388.494   2
  22  -2   6 437.546 444.453   2
  22  -2   7 4038.17 754.802   2
  22  -2   8 394.393 542.262   2
  22  -2   9 947.229 635.333   2
  22  -2  10 793.173 704.888   2
  22   3  -9 80.4434 456.985   1
  22   3  -8-63.6589 464.594   1
  22   3  -7 232.360 533.210   1
  22  -3  -4 37.2808 226.240   3
  22  -3  -3 2881.10 568.945   3
  22  -3  -2 1271.47 433.937   3
  22  -3  -1 744.395 335.260   3
  22  -3   0 838.807 331.498   3
  22  -3   0 1163.48 444.791   2
  22  -3   1 1328.22 399.653   3
  22  -3   1 1648.36 468.756   2
  22  -3   2 1245.68 391.107   3
  22  -3   2 1387.33 435.054   2
  22  -3   3 2581.34 540.444   2
  22  -3   3 2838.89 527.955   3
  22  -3   4 716.035 394.781   2
  22  -3   5 714.317 396.056   2
  22  -3   6 1376.32 471.257   2
  22  -3   7 470.028 414.534   2
  22  -3   8-8.03514 460.899   2
  22  -3   9-80.3728 457.896   2
  22   4  -7 774.502 443.139   1
  22  -4  -7 327.385 364.274   3
  22  -4  -6 145.132 285.347   3
  22   4  -6 346.868 535.215   1
  22  -4  -5-382.495 350.640   3
  22   4  -5 73.4415 460.247   1
  22  -4  -4 1093.58 494.225   3
  22   4  -4 14.9440 467.682   1
  22  -4  -3 740.279 404.354   3
  22  -4  -2 1075.25 420.460   3
  22  -4  -1 187.772 252.592   3
  22  -4   0 1709.12 475.415   3
  22  -4   1-9.19337 259.460   3
  22  -4   2 589.000 371.009   3
  22  -4   2 653.741 362.512   2
  22  -4   3 393.235 452.010   2
  22  -4   3 853.644 415.772   3
  22  -4   4 454.143 409.524   2
  22  -4   5 232.031 334.310   2
  22  -4   6 940.261 451.447   2
  22  -4   7 709.643 471.986   2
  22  -5  -2-592.562 511.083   3
  22  -5  -1 89.5758 344.184   3
  22  -5   0 330.399 355.863   3
  22  -5   1-427.299 405.986   3
  22  -5   2 21.0338 377.236   3
  23   0 -11 106.159 446.718   1
  23   0 -10 53.0478 431.811   1
  23   0  -9-268.781 527.250   1
  23   0  -4-313.785 275.269   2
  23   0  -3 248.229 299.589   2
  23   0  -2-50.2131 375.478   2
  23   0  -1 355.790 376.828   2
  23   0   0 755.738 489.383   2
  23   0   1-876.487 545.507   2
  23   0   2 816.631 471.984   2
  23   0   3 1023.66 631.697   2
  23   0   4-555.237 582.859   2
  23   0   5 723.782 612.382   2
  23   0   6 243.787 647.262   2
  23   0   7-106.491 611.934   2
  23   0   8 1003.82 741.310   2
  23   0   9 749.420 811.230   2
  23  -1 -11-781.801 514.276   1
  23   1 -10 174.543 416.501   1
  23  -1 -10 245.164 444.594   1
  23  -1  -9 10.2355 377.035   1
  23   1  -9 106.320 492.465   1
  23  -1  -5 2145.00 399.823   2
  23  -1  -4 687.026 297.423   2
  23  -1  -3 1382.60 379.795   2
  23   1  -3 215.136 416.144   2
  23  -1  -2 1877.27 427.916   2
  23   1  -2 2264.98 605.330   2
  23  -1  -1 7366.62 764.416   2
  23   1  -1 6254.67 852.041   2
  23   1   0 11420.0 1096.26   2
  23  -1   0 8993.79 836.979   2
  23  -1   1 5335.71 704.240   2
  23   1   1 7676.22 984.139   2
  23  -1   2 1584.29 495.379   2
  23   1   2 1552.64 650.426   2
  23  -1   3 1073.03 518.194   2
  23   1   3 1229.05 712.336   2
  23   1   4 226.278 656.147   2
  23  -1   4 487.205 478.756   2
  23   1   5 2708.86 835.655   2
  23  -1   5 2423.23 657.742   2
  23  -1   6 1723.10 559.162   2
  23  -1   7 933.510 626.383   2
  23  -1   8 469.566 565.371   2
  23  -1   9-634.321 668.402   2
  23  -1  10-648.277 707.852   2
  23  -1  11-243.568 670.635   2
  23   2  -9 26.3881 490.108   1
  23   2  -8-442.642 542.691   1
  23  -2  -5-114.120 262.776   2
  23  -2  -4 853.291 373.141   2
  23  -2  -3 2874.85 556.121   2
  23  -2  -3 2617.52 496.023   3
  23  -2  -2 1354.89 328.960   3
  23  -2  -2 1699.51 464.271   2
  23  -2  -1 232.806 225.176   3
  23  -2  -1 121.318 287.437   2
  23  -2   0 506.531 254.134   3
  23  -2   0 280.916 296.580   2
  23  -2   1-411.690 357.582   2
  23  -2   2 1713.62 489.203   2
  23  -2   3 2015.16 540.464   2
  23  -2   4-152.489 355.611   2
  23  -2   5 685.061 473.260   2
  23  -2   6 134.440 444.159   2
  23  -2   7 49.1007 524.769   2
  23  -2   8 957.131 647.106   2
  23  -2   9 1062.29 664.837   2
  23  -2  10 1290.86 665.075   2
  23   3  -8 785.089 577.842   1
  23   3  -7 51.8975 545.229   1
  23  -3  -4 544.886 370.224   3
  23  -3  -3 2355.35 523.815   3
  23  -3  -2 896.824 343.940   3
  23  -3  -1 782.211 377.768   3
  23  -3  -1 957.504 442.099   2
  23  -3   0 1445.32 428.450   3
  23  -3   0 2344.73 564.668   2
  23  -3   1 470.424 304.798   3
  23  -3   1-72.8868 348.781   2
  23  -3   2 1135.41 421.555   3
  23  -3   2 864.823 382.898   2
  23  -3   3 2820.52 605.868   2
  23  -3   3 3421.77 634.108   3
  23  -3   4 855.008 450.225   2
  23  -3   5 1176.16 483.641   2
  23  -3   6 330.662 451.418   2
  23  -3   7 5.68399 404.537   2
  23  -3   8-381.568 539.505   2
  23  -3   9 1707.46 608.426   2
  23  -4  -6 1852.66 593.165   3
  23   4  -6 2620.68 720.995   1
  23  -4  -5 583.170 374.098   3
  23   4  -5 1359.70 591.732   1
  23  -4  -4 1674.96 534.654   3
  23  -4  -3-35.0323 295.712   3
  23  -4  -2 510.708 339.368   3
  23  -4  -1 832.053 436.919   3
  23  -4   0 1803.74 541.727   3
  23  -4   1 696.461 352.605   3
  23  -4   1-370.885 439.368   2
  23  -4   2 1289.04 478.547   3
  23  -4   2 745.221 435.839   2
  23  -4   3-19.9798 318.793   2
  23  -4   3-81.4902 349.369   3
  23  -4   4 1862.35 540.334   2
  23  -4   5 1044.67 475.478   2
  23  -4   6 1970.41 594.885   2
  23  -5  -1-554.839 419.705   3
  23  -5   0 167.373 329.131   3
  23  -5   1-102.186 347.678   3
  23  -5   2 1011.35 521.663   3
  24   0 -11-748.819 600.918   1
  24   0 -10 2088.55 540.387   1
  24   0  -9 2644.79 644.001   1
  24   0  -4 13034.6 908.151   2
  24   0  -3 8413.78 796.511   2
  24   0  -2 19356.8 1162.75   2
  24   0  -1 4625.02 655.481   2
  24   0   0 38489.8 1714.31   2
  24   0   1 5137.31 752.271   2
  24   0   2 21654.1 1394.23   2
  24   0   3 7744.01 939.566   2
  24   0   4 14514.2 1314.08   2
  24   0   5 1269.21 696.296   2
  24   0   6 1383.40 610.243   2
  24   0   7 2987.25 842.656   2
  24   0   8 2308.32 896.088   2
  24   0   9 3683.24 957.992   2
  24  -1 -11 132.316 508.832   1
  24   1 -10-303.578 565.543   1
  24  -1 -10-483.109 444.489   1
  24   1  -9 739.517 432.532   1
  24  -1  -9 1270.72 626.820   1
  24  -1  -5-160.983 269.389   2
  24  -1  -4 66.9730 247.026   2
  24  -1  -3 446.397 330.394   2
  24   1  -3 871.160 458.961   2
  24  -1  -2 413.541 358.105   2
  24   1  -2-633.380 472.980   2
  24  -1  -1 4261.50 623.805   2
  24   1  -1 5683.28 841.731   2
  24  -1   0 1173.42 408.267   2
  24   1   0 1070.31 555.540   2
  24  -1   1 2798.88 568.631   2
  24   1   1 6264.83 907.249   2
  24  -1   2-501.398 427.984   2
  24   1   2 10.6161 608.815   2
  24  -1   3 940.363 453.553   2
  24   1   3 1612.26 698.169   2
  24   1   4 2736.89 875.621   2
  24  -1   4 84.6700 500.688   2
  24   1   5 983.690 771.036   2
  24  -1   5-446.154 524.711   2
  24  -1   6-113.504 535.766   2
  24  -1   7 1954.33 659.149   2
  24  -1   8 1658.29 767.183   2
  24  -1   9 320.743 696.773   2
  24  -1  10-46.8149 635.235   2
  24  -1  11 1341.65 769.381   2
  24   2  -9-357.755 635.951   1
  24   2  -8-39.4141 450.061   1
  24  -2  -6 271.045 330.742   2
  24  -2  -5 1049.13 374.790   2
  24  -2  -4 776.058 376.185   2
  24  -2  -3 551.030 306.685   2
  24  -2  -3 684.622 294.161   3
  24  -2  -2-66.6154 173.869   3
  24  -2  -2-25.9107 291.290   2
  24  -2  -1 370.474 296.620   2
  24  -2   0-767.606 412.479   2
  24  -2   1-42.5958 313.884   2
  24  -2   2-75.7954 337.338   2
  24  -2   3 751.250 372.197   2
  24  -2   4 607.750 413.549   2
  24  -2   5 1784.16 559.222   2
  24  -2   6 583.320 457.237   2
  24  -2   7-353.428 558.969   2
  24  -2   8-148.897 507.602   2
  24  -2   9 944.725 640.574   2
  24  -2  10-877.368 649.162   2
  24   3  -8 1003.27 480.265   1
  24   3  -7 147.991 566.377   1
  24  -3  -5 1174.65 448.553   3
  24  -3  -4 989.115 417.573   3
  24  -3  -3 498.541 297.089   3
  24  -3  -2 911.582 401.101   3
  24  -3  -2 338.776 367.563   2
  24  -3  -1 19.6077 225.793   3
  24  -3  -1 295.777 352.324   2
  24  -3   0 212.464 243.342   3
  24  -3   0-58.6316 304.471   2
  24  -3   1-214.019 298.479   3
  24  -3   1 36.3471 312.629   2
  24  -3   2 649.310 414.381   2
  24  -3   3 1238.97 450.918   2
  24  -3   4 35.0436 369.987   2
  24  -3   5 1432.08 524.635   2
  24  -3   6 1100.69 522.114   2
  24  -3   7 44.2585 422.193   2
  24  -3   8 240.639 443.180   2
  24  -3   9 1579.57 700.805   2
  24  -4  -6 926.212 476.485   3
  24   4  -6 2405.74 748.544   1
  24   4  -5-395.701 469.417   1
  24  -4  -5 445.362 327.258   3
  24  -4  -4 220.557 307.085   3
  24  -4  -3-98.7627 287.566   3
  24  -4  -2 1048.72 430.965   3
  24  -4  -1 1633.99 547.068   3
  24  -4   0 2780.96 599.976   3
  24  -4   0 2688.21 597.101   2
  24  -4   1 1642.35 510.542   3
  24  -4   1 2337.04 594.884   2
  24  -4   2 1330.94 489.343   3
  24  -4   2 992.244 465.769   2
  24  -4   3-83.8433 337.479   2
  24  -4   4 317.851 396.217   2
  24  -4   5-268.185 416.991   2
  24  -5   1 57.3890 303.472   3
  25   0 -10-589.423 534.206   1
  25   0  -9 513.978 396.732   1
  25   0  -4 594.134 355.897   2
  25   0  -3 381.519 385.509   2
  25   0  -2 260.626 390.457   2
  25   0  -1-44.4131 417.301   2
  25   0   0 145.318 434.086   2
  25   0   1 646.058 563.825   2
  25   0   2-501.617 495.526   2
  25   0   3 51.1592 555.138   2
  25   0   4 590.141 612.977   2
  25   0   5 1073.34 685.536   2
  25   0   6-818.846 733.719   2
  25   0   7 567.526 759.192   2
  25   0   8 1407.44 836.070   2
  25   0   9 675.718 876.897   2
  25  -1 -11-518.573 473.746   1
  25  -1 -10 77.7005 425.411   1
  25   1  -9 66.7129 551.988   1
  25  -1  -9 688.924 483.888   1
  25  -1  -5 2171.28 439.103   2
  25  -1  -4 1271.95 360.817   2
  25  -1  -3 287.821 295.079   2
  25   1  -3 1046.07 505.858   2
  25  -1  -2 1577.64 443.242   2
  25   1  -2 1471.68 541.864   2
  25  -1  -1 3333.13 576.616   2
  25   1  -1 3965.19 789.302   2
  25  -1   0-77.8829 379.868   2
  25   1   0 862.025 596.247   2
  25  -1   1 2720.43 588.159   2
  25   1   1 3488.30 782.743   2
  25  -1   2 1737.52 526.366   2
  25   1   2 1556.00 703.298   2
  25   1   3 199.157 630.695   2
  25  -1   3 359.815 445.421   2
  25   1   4 2994.61 866.768   2
  25  -1   4 869.978 454.571   2
  25   1   5 3528.47 905.555   2
  25  -1   5 2386.48 696.022   2
  25  -1   6 2734.17 767.954   2
  25  -1   7 204.807 637.023   2
  25  -1   8 175.259 644.202   2
  25  -1   9-271.667 710.147   2
  25  -1  10 1697.55 913.643   2
  25   2  -9 1050.66 545.208   1
  25   2  -8 2422.61 795.167   1
  25  -2  -6 168.673 319.673   2
  25  -2  -5-230.214 257.895   2
  25  -2  -4 1780.37 480.225   2
  25  -2  -3 1772.57 482.265   2
  25  -2  -2 509.012 340.346   2
  25  -2  -1 28.8496 356.016   2
  25  -2   0 853.614 400.496   2
  25  -2   1-123.860 350.204   2
  25  -2   2 193.802 343.284   2
  25  -2   3 704.681 454.751   2
  25  -2   4 727.304 467.737   2
  25  -2   5-474.188 452.682   2
  25  -2   6 1192.47 634.894   2
  25  -2   7-67.5809 490.704   2
  25  -2   8 1410.05 761.653   2
  25  -2   9 1254.71 776.196   2
  25   3  -7 2616.08 846.652   1
  25  -3  -5 1014.99 428.892   3
  25  -3  -4-244.345 272.729   3
  25  -3  -3 151.102 244.277   3
  25  -3  -3-223.854 420.282   2
  25  -3  -2 566.427 316.895   3
  25  -3  -2 653.534 449.599   2
  25  -3  -1 450.366 308.342   3
  25  -3  -1 408.082 415.979   2
  25  -3   0 724.069 464.963   2
  25  -3   1-460.076 335.283   2
  25  -3   2 785.899 446.402   2
  25  -3   3 422.130 404.179   2
  25  -3   4 434.580 469.041   2
  25  -3   5 2491.96 668.037   2
  25  -3   6 951.205 564.561   2
  25  -3   7 1540.02 644.455   2
  25  -3   8 919.173 633.713   2
  25  -4  -6 1266.13 486.899   3
  25  -4  -5 1074.06 427.074   3
  25   4  -5-201.727 547.636   1
  25  -4  -4 409.552 402.139   3
  25  -4  -3-282.399 376.335   3
  25  -4  -2 275.557 345.789   3
  25  -4  -1 344.875 308.439   3
  25  -4  -1 537.738 401.465   2
  25  -4   0 39.4546 362.864   3
  25  -4   0-786.017 504.584   2
  25  -4   1 221.624 398.025   3
  25  -4   1-293.285 320.758   2
  25  -4   2-862.562 505.760   2
  25  -4   3 177.518 404.943   2
  25  -4   4 1076.80 542.868   2
  26   0 -10 843.692 555.087   1
  26   0  -9 1227.97 616.735   1
  26   0  -3 12955.6 1017.10   2
  26   0  -2 825.467 447.921   2
  26   0  -1 17743.3 1222.18   2
  26   0   0 2868.83 608.948   2
  26   0   1 16270.9 1254.20   2
  26   0   2 1514.49 598.418   2
  26   0   3 13411.8 1233.27   2
  26   0   4 695.815 557.327   2
  26   0   5 6082.62 997.907   2
  26   0   6 2491.29 815.942   2
  26   0   7 905.629 772.848   2
  26   0   8 1044.76 794.675   2
  26   0   9-476.254 770.755   2
  26  -1 -10 398.714 442.870   1
  26   1  -9 1337.60 622.732   1
  26  -1  -9 1906.40 633.078   1
  26  -1  -4 542.947 348.800   2
  26  -1  -3 1207.59 404.267   2
  26  -1  -2-37.1257 314.558   2
  26   1  -2 426.596 513.363   2
  26  -1  -1 242.489 375.470   2
  26   1  -1 152.827 515.897   2
  26  -1   0 4312.45 701.440   2
  26   1   0 3498.48 782.343   2
  26  -1   1 542.911 435.145   2
  26   1   1 1989.72 763.442   2
  26  -1   2 315.320 414.577   2
  26   1   2-551.035 705.376   2
  26   1   3-354.962 637.690   2
  26  -1   3 354.403 415.063   2
  26   1   4 399.076 756.972   2
  26  -1   4-171.689 457.975   2
  26   1   5-192.368 701.024   2
  26  -1   5 127.301 542.982   2
  26  -1   6-223.413 592.878   2
  26  -1   7 32.4581 622.884   2
  26  -1   8 1481.57 798.853   2
  26  -1   9-1054.43 831.975   2
  26   2  -8 484.085 539.798   1
  26  -2  -5 544.877 347.620   2
  26  -2  -4-241.040 306.897   2
  26  -2  -3 268.237 383.283   2
  26  -2  -2 246.813 364.415   2
  26  -2  -1 479.059 353.501   2
  26  -2   0 1427.06 464.960   2
  26  -2   1-80.9986 332.499   2
  26  -2   2-74.4592 330.959   2
  26  -2   3 15.2526 372.360   2
  26  -2   4 83.8818 420.534   2
  26  -2   5 117.855 482.364   2
  26  -2   6 55.1318 459.458   2
  26  -2   7 2925.24 790.765   2
  26  -2   8-735.308 608.622   2
  26  -2   9 574.174 619.628   2
  26   3  -7 1383.58 599.492   1
  26  -3  -6-51.0894 370.806   3
  26  -3  -5-243.498 288.169   3
  26  -3  -5-520.439 386.103   2
  26  -3  -4-449.265 368.194   3
  26  -3  -4 180.060 362.224   2
  26  -3  -3 2049.36 498.268   3
  26  -3  -3 2423.48 600.750   2
  26  -3  -2 158.959 337.841   2
  26  -3  -1 348.297 359.280   2
  26  -3   0-201.171 306.246   2
  26  -3   1 682.602 447.431   2
  26  -3   2 13.2795 347.310   2
  26  -3   3 2365.33 647.957   2
  26  -3   4 38.6391 400.061   2
  26  -3   5 574.734 445.615   2
  26  -3   6 318.590 482.999   2
  26  -3   7 743.709 577.460   2
  26  -4  -5 1469.66 590.278   3
  26   4  -5 1576.71 751.281   1
  26  -4  -4 442.383 377.528   3
  26  -4  -3-45.6927 287.054   3
  26  -4  -2 16.9981 283.678   3
  26  -4  -2-135.389 418.262   2
  26  -4  -1 1373.46 524.586   3
  26  -4  -1 1659.24 583.139   2
  26  -4   0-518.897 422.709   2
  26  -4   1 1576.45 593.438   2
  26  -4   2 153.771 355.571   2
  26  -4   3 740.524 458.791   2
  27   0  -9-42.6601 461.703   1
  27   0  -3 527.868 387.161   2
  27   0  -2-439.397 400.294   2
  27   0  -1 188.817 435.728   2
  27   0   0 514.527 588.219   2
  27   0   1 994.036 610.931   2
  27   0   2 232.625 576.550   2
  27   0   3 565.128 676.421   2
  27   0   4-7.60353 665.696   2
  27   0   5 957.436 678.732   2
  27   0   6 972.150 866.862   2
  27   0   7-373.033 686.788   2
  27   0   8-376.616 845.738   2
  27  -1 -10 562.375 565.578   1
  27  -1  -9-42.3945 427.813   1
  27   1  -9 234.229 505.453   1
  27  -1  -4 270.363 321.224   2
  27  -1  -3 1602.48 470.234   2
  27  -1  -2 484.981 414.089   2
  27   1  -2-895.414 640.087   2
  27  -1  -1 1837.12 519.877   2
  27   1  -1 2499.72 733.069   2
  27  -1   0 3547.13 702.388   2
  27   1   0 2706.96 807.505   2
  27  -1   1 2851.87 636.848   2
  27   1   1 1337.23 676.673   2
  27  -1   2-342.451 432.565   2
  27   1   2 900.842 674.685   2
  27   1   3 2138.25 804.901   2
  27  -1   3 2830.57 690.659   2
  27   1   4 180.273 673.476   2
  27  -1   4-564.542 517.361   2
  27   1   5 1348.85 805.737   2
  27  -1   5 667.287 566.147   2
  27  -1   6 4437.94 934.149   2
  27  -1   7-1294.54 784.301   2
  27  -1   8 1993.43 754.691   2
  27  -1   9 74.5399 784.389   2
  27  -2  -5 470.882 400.661   2
  27  -2  -4 792.627 414.718   2
  27  -2  -3-271.746 310.050   2
  27  -2  -2-187.343 306.696   2
  27  -2  -1 487.595 347.910   2
  27  -2   0 137.828 368.176   2
  27  -2   1 441.020 392.272   2
  27  -2   2 184.413 425.595   2
  27  -2   3 37.6238 383.426   2
  27  -2   4 1365.43 587.999   2
  27  -2   5 666.161 535.015   2
  27  -2   6 549.146 495.667   2
  27  -2   7 463.299 587.856   2
  27  -2   8-237.019 558.403   2
  27  -3  -6 1803.31 622.563   3
  27  -3  -6 1250.64 481.849   2
  27  -3  -5 1101.31 485.240   2
  27  -3  -4 1385.74 538.604   2
  27  -3  -3-92.6527 447.271   2
  27  -3  -2 2162.55 629.384   2
  27  -3  -1 351.201 447.090   2
  27  -3   0-56.8587 397.739   2
  27  -3   1-326.513 372.318   2
  27  -3   2 2228.72 653.662   2
  27  -3   3-87.4916 417.943   2
  27  -3   4 422.476 377.970   2
  27  -3   5 911.128 495.151   2
  27  -3   6 531.050 481.582   2
  27  -4  -5-411.160 380.261   3
  27  -4  -4 543.227 351.734   3
  27  -4  -3-162.935 256.608   3
  27  -4  -2 17.1320 380.754   2
  27  -4  -1 946.841 455.798   2
  27  -4   0 246.139 393.380   2
  28   0  -3 3384.39 616.073   2
  28   0  -2 225.172 390.894   2
  28   0  -1 1150.94 480.585   2
  28   0   0 10303.1 1041.57   2
  28   0   1 1826.06 621.417   2
  28   0   2 429.602 574.576   2
  28   0   3 4926.01 919.526   2
  28   0   4-213.270 604.283   2
  28   0   5 290.134 709.798   2
  28   0   6 1297.52 790.883   2
  28   0   7 1647.44 943.923   2
  28   0   8-680.659 795.687   2
  28  -1  -4 714.348 329.039   2
  28  -1  -3 753.504 427.631   2
  28  -1  -2 2302.35 579.505   2
  28   1  -2 1760.88 621.937   2
  28  -1  -1 705.426 435.179   2
  28   1  -1 764.429 603.322   2
  28  -1   0 3256.57 658.767   2
  28   1   0 4172.27 847.914   2
  28  -1   1 1250.97 558.079   2
  28   1   1 2090.23 734.759   2
  28   1   2 1747.34 708.734   2
  28  -1   2 2643.75 638.216   2
  28   1   3 1104.88 659.990   2
  28  -1   3 783.499 477.743   2
  28   1   4 2187.84 905.610   2
  28  -1   4 1138.99 641.941   2
  28   1   5 80.7877 733.122   2
  28  -1   5 1307.84 676.421   2
  28  -1   6 979.993 687.413   2
  28  -1   7 486.375 701.226   2
  28  -1   8 1011.76 772.210   2
  28  -2  -5-63.7929 310.945   2
  28  -2  -4 876.606 422.815   2
  28  -2  -3 888.703 417.694   2
  28  -2  -2 362.173 316.133   2
  28  -2  -1 478.981 459.940   2
  28  -2   0 20.1980 406.787   2
  28  -2   1-162.569 460.157   2
  28  -2   2 1503.49 549.402   2
  28  -2   3 636.095 543.425   2
  28  -2   4 1053.84 571.586   2
  28  -2   5 182.428 464.597   2
  28  -2   6 295.334 553.635   2
  28  -2   7-1084.38 696.390   2
  28  -3  -5-481.114 403.901   2
  28  -3  -4 90.5010 361.117   2
  28  -3  -3 282.640 418.573   2
  28  -3  -2 459.348 440.702   2
  28  -3  -1-203.304 427.451   2
  28  -3   0 162.573 380.752   2
  28  -3   1 352.980 398.413   2
  28  -3   2 265.722 428.983   2
  28  -3   3 479.717 437.981   2
  28  -3   4 372.834 495.637   2
  28  -3   5-78.5720 542.081   2
  29   0  -3 116.553 438.690   2
  29   0  -2-96.5054 421.454   2
  29   0  -1 187.899 441.509   2
  29   0   0 338.584 514.206   2
  29   0   1-897.061 617.352   2
  29   0   2-1050.67 624.402   2
  29   0   3 546.635 665.023   2
  29   0   4 1361.08 832.284   2
  29   0   5 248.555 751.170   2
  29   0   6-1160.37 872.101   2
  29   0   7-1216.58 762.337   2
  29   0   8 540.402 825.572   2
  29  -1  -4 3028.94 584.059   2
  29  -1  -3-297.911 364.873   2
  29  -1  -2 3742.42 696.553   2
  29   1  -2 1558.10 657.248   2
  29  -1  -1 97.6420 391.225   2
  29   1  -1 500.702 630.088   2
  29  -1   0 2977.38 685.634   2
  29   1   0 3365.41 860.478   2
  29   1   1 694.212 692.899   2
  29  -1   1 94.8429 426.833   2
  29   1   2 2290.43 804.723   2
  29  -1   2 2385.13 653.588   2
  29   1   3 386.794 721.136   2
  29  -1   3 39.0247 529.373   2
  29   1   4 2835.70 846.296   2
  29  -1   4 2883.13 773.534   2
  29  -1   5 1111.75 653.335   2
  29  -1   6 284.121 589.686   2
  29  -1   7-298.042 634.802   2
  29  -2  -4 1439.22 499.148   2
  29  -2  -3 1436.49 487.652   2
  29  -2  -2 1027.99 517.770   2
  29  -2  -1 523.504 443.014   2
  29  -2   0 639.759 439.150   2
  29  -2   1 522.366 520.114   2
  29  -2   2 240.369 464.265   2
  29  -2   3 664.904 533.154   2
  29  -2   4 943.929 566.679   2
  29  -2   5 570.998 531.080   2
  29  -2   6 1520.88 709.989   2
  29  -3  -5 512.297 439.380   2
  29  -3  -4 1195.21 541.862   2
  29  -3  -3-363.438 450.819   2
  29  -3  -2 362.278 386.712   2
  29  -3  -1 411.594 351.532   2
  29  -3   0 524.151 427.803   2
  29  -3   1 163.441 356.188   2
  29  -3   2 1162.68 562.003   2
  29  -3   3-192.325 421.122   2
  29  -3   4 292.344 499.503   2
  30   0  -2 279.633 477.371   2
  30   0  -1-109.800 484.309   2
  30   0   0 209.065 500.031   2
  30   0   1 159.653 535.905   2
  30   0   2 253.735 620.153   2
  30   0   3 482.689 686.361   2
  30   0   4 2123.17 845.908   2
  30   0   5 508.108 800.527   2
  30   0   6 425.177 791.816   2
  30   0   7 246.603 873.379   2
  30  -1  -3 584.066 402.046   2
  30  -1  -2 916.420 518.952   2
  30  -1  -1 811.053 466.459   2
  30   1  -1-448.670 649.378   2
  30  -1   0 1082.80 590.065   2
  30   1   0-167.391 682.876   2
  30   1   1 1131.80 669.897   2
  30  -1   1 835.833 617.380   2
  30   1   2-1063.12 782.717   2
  30  -1   2 1143.02 538.385   2
  30   1   3-343.205 652.536   2
  30  -1   3 658.129 558.162   2
  30   1   4-1780.34 878.395   2
  30  -1   4-798.915 709.621   2
  30  -1   5-525.416 676.541   2
  30  -1   6 1525.89 878.648   2
  30  -1   7 876.830 783.198   2
  30  -2  -4 0.40621 380.634   2
  30  -2  -3 908.196 517.328   2
  30  -2  -2 651.386 520.137   2
  30  -2  -1 823.405 507.287   2
  30  -2   0-17.7584 419.417   2
  30  -2   1-54.3173 467.860   2
  30  -2   2 1297.65 648.949   2
  30  -2   3 1697.80 649.447   2
  30  -2   4-80.6557 486.426   2
  30  -2   5 6.39907 523.171   2
  30  -3  -5-453.389 468.247   2
  30  -3  -4 153.262 360.909   2
  30  -3  -3-56.1128 383.039   2
  30  -3  -2-84.8807 394.067   2
  30  -3  -1-303.022 384.886   2
  30  -3   0 1148.03 557.766   2
  30  -3   1-339.901 455.110   2
  30  -3   2 96.2303 424.123   2
  31   0  -2 276.072 484.159   2
  31   0  -1-2.84569 524.114   2
  31   0   0-10.2613 537.592   2
  31   0   1 246.013 557.497   2
  31   0   2 734.885 716.049   2
  31   0   3 132.234 657.809   2
  31   0   4 717.585 758.342   2
  31   0   5 128.085 729.764   2
  31   0   6-1943.33 927.503   2
  31  -1  -3 296.343 439.017   2
  31  -1  -2 538.256 447.834   2
  31  -1  -1 1200.86 602.599   2
  31   1  -1-545.708 650.293   2
  31   1   0 196.265 673.485   2
  31  -1   0 580.224 505.081   2
  31   1   1-339.436 711.668   2
  31  -1   1 2307.08 683.288   2
  31   1   2 1026.15 805.152   2
  31  -1   2 1053.10 562.780   2
  31   1   3-2204.35 873.263   2
  31  -1   3 560.905 539.912   2
  31   1   4 1555.58 850.266   2
  31  -1   4-66.4369 623.435   2
  31  -1   5 143.213 579.631   2
  31  -1   6-942.320 724.146   2
  31  -2  -4 497.988 399.277   2
  31  -2  -3 748.426 435.964   2
  31  -2  -2 1359.66 553.727   2
  31  -2  -1 1007.22 469.456   2
  31  -2   0 265.474 474.983   2
  31  -2   1 1865.59 674.326   2
  31  -2   2 1430.60 649.480   2
  31  -2   3 1207.61 534.463   2
  31  -2   4 379.744 549.636   2
  31  -3  -4 994.096 494.619   2
  31  -3  -3-305.710 378.264   2
  31  -3  -2 136.665 396.954   2
  31  -3  -1-185.482 460.597   2
  31  -3   0 247.407 435.078   2
  32   0  -2 726.275 583.915   2
  32   0  -1 854.755 634.266   2
  32   0   0 606.319 580.871   2
  32   0   1 246.014 591.019   2
  32   0   2 303.324 695.980   2
  32   0   3 2217.18 861.715   2
  32   0   4 1332.07 726.855   2
  32   0   5 698.105 679.221   2
  32  -1  -3 1512.77 589.662   2
  32  -1  -2-627.420 532.656   2
  32   1  -1 1237.04 724.836   2
  32  -1  -1 860.171 595.933   2
  32   1   0 864.407 785.249   2
  32  -1   0 54.0201 501.456   2
  32   1   1 2871.98 880.656   2
  32  -1   1 1216.95 674.154   2
  32   1   2 168.381 769.415   2
  32  -1   2-777.767 602.965   2
  32   1   3-392.110 720.877   2
  32  -1   3 88.2132 604.729   2
  32   1   4 1994.05 921.265   2
  32  -1   4 373.658 680.228   2
  32  -1   5 1354.77 728.941   2
  32  -2  -4 618.621 453.484   2
  32  -2  -3 711.603 531.893   2
  32  -2  -2 292.451 499.574   2
  32  -2  -1-455.681 479.553   2
  32  -2   0 712.003 588.942   2
  32  -2   1 800.220 474.397   2
  32  -2   2 352.503 445.047   2
  32  -2   3 542.794 497.816   2
  33   0  -2-924.658 662.695   2
  33   0  -1 903.594 649.519   2
  33   0   0 124.958 654.893   2
  33   0   1 1034.86 739.454   2
  33   0   2-1392.39 804.505   2
  33   0   3 644.568 766.970   2
  33   0   4-308.195 726.872   2
  33  -1  -3 416.441 461.442   2
  33  -1  -2 142.214 495.723   2
  33   1  -1 1093.88 669.513   2
  33  -1  -1 596.127 580.620   2
  33   1   0 816.198 676.239   2
  33  -1   0 486.246 557.173   2
  33   1   1-1065.15 764.821   2
  33  -1   1-1290.60 712.078   2
  33   1   2-2970.81 1050.79   2
  33  -1   2 365.572 608.235   2
  33   1   3-482.764 748.151   2
  33  -1   3 571.436 666.554   2
  33  -1   4 916.070 760.796   2
  33  -2  -3 511.498 497.202   2
  33  -2  -2 1437.40 553.436   2
  33  -2  -1 423.857 484.317   2
  33  -2   0 2165.05 705.487   2
  33  -2   1 33.9200 556.498   2
  33  -2   2 1513.21 653.103   2
  34   0  -1-56.7002 610.995   2
  34   0   0 226.503 711.129   2
  34   0   1 562.410 651.174   2
  34   0   2 637.157 699.976   2
  34   0   3 1410.66 776.217   2
  34  -1  -2-179.556 491.691   2
  34  -1  -1 701.801 530.466   2
  34   1   0-1154.88 785.910   2
  34  -1   0 1340.50 661.564   2
  34   1   1 657.843 856.996   2
  34  -1   1 441.178 641.171   2
  34   1   2 1839.94 948.217   2
  34  -1   2 177.588 597.852   2
  34   1   3 2898.31 965.631   2
  34  -1   3 2024.94 828.289   2
  34  -2  -3 72.0090 423.362   2
  34  -2  -2-2.59019 433.760   2
  34  -2  -1 1990.32 696.647   2
  34  -2   0-370.994 579.406   2
  35   0  -1 1504.42 762.512   2
  35   0   0 687.736 753.826   2
  35   0   1 1441.11 847.210   2
  35   0   2 16.0495 762.030   2
  35  -1  -2-328.855 576.424   2
  35  -1  -1 715.356 655.942   2
  35   1   0 501.194 728.628   2
  35  -1   0 408.934 623.928   2
  35   1   1-559.350 796.331   2
  35  -1   1 3072.15 928.780   2
  35   1   2 267.151 761.962   2
  36   0  -1-315.795 616.811   2
  36   0   0 263.874 686.167   2
  36   0   1 876.502 820.095   2
  36  -1  -2-237.840 545.656   2
  36  -1  -1-189.402 587.320   2
  36   1   0 1077.23 715.698   2
  36   1   1 373.301 734.247   2
   0   0   0    0.00    0.00   0
TITL friz1 in Pca2(1)
REM Pca2(1) (#29, found as Pc2(1)b in cab setting)
CELL 0.71073  24.366763   4.397918  10.142438  90.0000  90.0000  90.0000
ZERR    4.00   0.001994   0.000519   0.000910   0.0000   0.0000   0.0000
LATT -1
SYMM -x,-y, z+1/2
SYMM  x+1/2,-y, z
SYMM -x+1/2, y, z+1/2
SFAC C H N O
UNIT 40.00 40.00 16.00 16.00
TREF
HKLF 4
END
;
_shelx_hkl_checksum     27014
_shelx_res_file
;
TITL friz1 in Pca2(1)
    friz1.res
    created by SHELXL-2016/6 at 21:26:14 on 01-Jun-2022
CELL 0.71073 24.366763 4.397918 10.142438 90 90 90
ZERR 4 0.001994 0.000519 0.00091 0 0 0
LATT -1
SYMM -X,-Y,0.5+Z
SYMM 0.5-X,+Y,0.5+Z
SYMM 0.5+X,-Y,+Z
SFAC C H N O
UNIT 36 44 20 8
L.S. 4
PLAN  5
SIZE 0.8 0.4 0.1
TEMP 20
CONF
bond $h
MORE -1
fmap 2
acta
OMIT -2 50
REM <olex2.extras>
REM <HklSrc "%.\\friz1.hkl">
REM </olex2.extras>
WGHT    0.043900
FVAR      10.55850
O1    4    0.762866    0.302599    0.389327    11.00000    0.06159    0.06334 =
         0.04076   -0.01885    0.00649   -0.00858
N1    3    0.544063   -0.236449    0.578992    11.00000    0.05931    0.08558 =
         0.05078   -0.00005   -0.00017   -0.01951
C1    1    0.583601   -0.118584    0.505367    11.00000    0.04496    0.05680 =
         0.04263   -0.00264   -0.00172   -0.00261
O2    4    0.801137    0.976930    0.717786    11.00000    0.05795    0.06178 =
         0.05156   -0.02770   -0.00326   -0.00398
AFIX 147
H2    2    0.785835    1.067394    0.778171    11.00000   -1.50000
AFIX   0
C2    1    0.585758   -0.179555    0.372060    11.00000    0.06503    0.09400 =
         0.04983   -0.01132    0.00416   -0.03059
AFIX  43
H2A   2    0.613875   -0.093141    0.322655    11.00000   -1.20000
AFIX   0
N2    3    0.549793   -0.354743    0.311396    11.00000    0.07705    0.10750 =
         0.05616   -0.01610   -0.00347   -0.03255
N3    3    0.664287    0.168218    0.499574    11.00000    0.04549    0.04626 =
         0.04216   -0.00966   -0.00150   -0.00356
C3    1    0.510417   -0.469300    0.386483    11.00000    0.06058    0.08409 =
         0.07079   -0.00223   -0.01708   -0.02250
AFIX  43
H3    2    0.483903   -0.592846    0.348009    11.00000   -1.20000
AFIX   0
N4    3    0.702251    0.356163    0.556828    11.00000    0.04994    0.04953 =
         0.03774   -0.01586    0.00219   -0.00443
AFIX   3
H4    2    0.696761    0.411873    0.635489    11.00000   -1.20000
AFIX   0
C4    1    0.507556   -0.412379    0.517116    11.00000    0.06268    0.10341 =
         0.06358    0.01056   -0.00598   -0.03156
AFIX  43
H4A   2    0.479179   -0.498671    0.565696    11.00000   -1.20000
AFIX   0
N5    3    0.764232    0.782385    0.657780    11.00000    0.05375    0.04274 =
         0.03753   -0.01118   -0.00379    0.00008
C5    1    0.624268    0.078805    0.571305    11.00000    0.04816    0.05272 =
         0.03921   -0.00589   -0.00164    0.00118
C6    1    0.617253    0.154780    0.715432    11.00000    0.06911    0.09066 =
         0.04235   -0.01069    0.00467   -0.01248
AFIX 137
H6A   2    0.648915    0.087367    0.763582    11.00000   -1.50000
H6B   2    0.585142    0.054609    0.748914    11.00000   -1.50000
H6C   2    0.613240    0.370690    0.725479    11.00000   -1.50000
AFIX   0
C7    1    0.749465    0.414600    0.495591    11.00000    0.04924    0.03819 =
         0.03423   -0.00743    0.00107    0.00173
C8    1    0.786986    0.630328    0.565414    11.00000    0.04807    0.04323 =
         0.03496   -0.00527    0.00205   -0.00026
C9    1    0.845495    0.647482    0.526391    11.00000    0.05553    0.08004 =
         0.06167   -0.03035    0.01415   -0.01232
AFIX 137
H9A   2    0.853496    0.847820    0.494094    11.00000   -1.50000
H9B   2    0.852677    0.501055    0.458348    11.00000   -1.50000
H9C   2    0.868223    0.604687    0.601444    11.00000   -1.50000
AFIX   0
HKLF 4
REM  friz1 in Pca2(1)
REM R1 =  0.0372 for    1254 Fo > 4sig(Fo)  and  0.0510 for all    1540 data
REM    148 parameters refined using      1 restraints
END
WGHT      0.0439      0.0000
REM Highest difference peak  0.108,  deepest hole -0.129,  1-sigma level  0.028
Q1    1   0.7217  0.7795  0.6674  11.00000  0.05    0.11
Q2    1   0.8677  0.8341  0.5778  11.00000  0.05    0.10
Q3    1   0.7273  0.8231  0.6211  11.00000  0.05    0.10
Q4    1   0.8428  0.6876  0.4185  11.00000  0.05    0.10
Q5    1   0.5240 -0.0679  0.6196  11.00000  0.05    0.09
;
_shelx_res_checksum     51212
