# Supplementary material for: Crystal structure, Hirshfeld surface analysis and geometry optimization of 2-hy­droxy­imino-N-[1-(pyrazin-2-yl)ethyl­idene]propano­hydrazide
Source: Acta Crystallogr E Crystallogr Commun. 2022 Aug 12;78(Pt 9):900–4. doi: 10.1107/S2056989022007927 (PMC9443806; doi:10.1107/S2056989022007927)
Supplement: Supplementary file 2 [file e-78-00900-Isup2.hkl]

data_I                                                                          
_shelx_title ' friz1 in Pca2(1)'                                                
_shelx_refln_list_code          4                                               
_shelx_F_calc_maximum       95.50                                               
_exptl_crystal_F_000       464.00                                               
_reflns_d_resolution_high  0.8410                                               
                                                                                
loop_                                                                           
 _space_group_symop_operation_xyz                                               
 'x, y, z'                                                                      
 '-x, -y, z+1/2'                                                                
 '-x+1/2, y, z+1/2'                                                             
 'x+1/2, -y, z'                                                                 
                                                                                
_cell_length_a    24.3668                                                       
_cell_length_b     4.3979                                                       
_cell_length_c    10.1424                                                       
_cell_angle_alpha  90.000                                                       
_cell_angle_beta   90.000                                                       
_cell_angle_gamma  90.000                                                       
                                                                                
_shelx_F_squared_multiplier     1.000                                           
                                                                                
loop_                                                                           
 _refln_index_h                                                                 
 _refln_index_k                                                                 
 _refln_index_l                                                                 
 _refln_F_squared_calc                                                          
 _refln_F_squared_meas                                                          
 _refln_F_squared_sigma                                                         
 _refln_observed_status                                                         
   0   0 -12        171.82        165.85        12.01 o                         
   2   0 -12         68.66         79.58         6.16 o                         
   2   0 -11         30.97         25.17         3.84 o                         
   4   0 -11          3.75          1.58         3.34 o                         
   6   0 -11         13.26         13.65         4.88 o                         
   8   0 -11         69.86         88.35         8.59 o                         
  10   0 -11         22.30         24.66         5.43 o                         
   1   1 -11         13.10         12.54         2.01 o                         
   2   1 -11          6.48          2.73         3.29 o                         
   3   1 -11          9.18          4.91         2.18 o                         
   4   1 -11         21.00         19.97         2.87 o                         
   5   1 -11         23.86         22.25         3.62 o                         
   6   1 -11          7.74          5.68         2.44 o                         
   7   1 -11         26.21         22.43         4.61 o                         
   8   1 -11          9.32          7.71         2.89 o                         
   9   1 -11         27.25         29.15         4.83 o                         
  10   1 -11         10.23          6.29         2.99 o                         
   1   2 -11          1.83          1.95         3.08 o                         
   2   2 -11          1.69          3.39         2.66 o                         
   3   2 -11          2.48          3.42         2.53 o                         
   4   2 -11          9.72          7.83         3.10 o                         
   0   0 -10        175.30        162.54        10.81 o                         
   2   0 -10         39.47         30.89         7.46 o                         
   4   0 -10         43.75         45.81         4.52 o                         
   6   0 -10         75.07         77.17         7.71 o                         
   8   0 -10         22.25         22.92         5.00 o                         
  10   0 -10         38.23         43.41         6.49 o                         
  12   0 -10         90.46         89.03         8.76 o                         
  14   0 -10         32.08         33.06         6.03 o                         
  16   0 -10          5.47          2.28         3.66 o                         
   0   1 -10         16.33         14.33         5.65 o                         
   1   1 -10         78.35         83.03         3.95 o                         
   2   1 -10         61.52         55.13         3.31 o                         
   3   1 -10        102.57         87.40         4.71 o                         
   4   1 -10         67.60         63.32         4.15 o                         
   5   1 -10         15.42         12.32         2.23 o                         
   6   1 -10         16.31         17.81         3.15 o                         
   7   1 -10         47.59         45.43         4.19 o                         
   8   1 -10         65.45         72.39         5.41 o                         
   9   1 -10         45.81         46.35         4.44 o                         
  10   1 -10         46.71         50.26         4.76 o                         
  11   1 -10         27.18         25.46         3.70 o                         
  12   1 -10         15.97         19.59         3.58 o                         
  13   1 -10         19.30         16.81         3.16 o                         
  14   1 -10          7.98          7.26         2.91 o                         
  15   1 -10          1.64          2.78         2.78 o                         
   0   2 -10         34.75         44.22         6.76 o                         
   1   2 -10          4.04         10.64         3.26 o                         
   2   2 -10         11.92         10.45         3.04 o                         
   3   2 -10          2.10         -3.11         3.11 o                         
   4   2 -10         37.74         33.86         4.41 o                         
   5   2 -10         19.92         17.53         4.98 o                         
   6   2 -10          6.34          9.69         4.60 o                         
   7   2 -10         43.40         41.74         6.85 o                         
   8   2 -10         19.61         23.78         5.65 o                         
   9   2 -10         20.77         18.07         5.13 o                         
  10   2 -10         11.36         10.21         4.67 o                         
  11   2 -10         26.93         21.95         5.45 o                         
   2   0  -9         68.88         67.34         5.00 o                         
   4   0  -9         50.26         48.86         4.22 o                         
   6   0  -9         86.11         82.71         7.59 o                         
   8   0  -9          2.24          4.35         3.84 o                         
  10   0  -9         19.75         16.84         4.36 o                         
  12   0  -9          4.51          6.80         4.03 o                         
  14   0  -9        178.71        186.18        11.63 o                         
  16   0  -9         13.20         15.89         4.38 o                         
  18   0  -9          5.46          5.20         4.00 o                         
   1   1  -9          2.93          2.39         1.56 o                         
   2   1  -9         15.12         11.11         2.47 o                         
   3   1  -9          0.77         -1.54         1.95 o                         
   4   1  -9         20.46         21.34         2.67 o                         
   5   1  -9         23.98         20.18         2.63 o                         
   6   1  -9          5.86          4.67         2.36 o                         
   7   1  -9        156.56        161.26         7.16 o                         
   8   1  -9          9.19          6.34         2.42 o                         
   9   1  -9        161.80        154.82         7.07 o                         
  10   1  -9         48.94         48.35         4.39 o                         
  11   1  -9          7.98          8.50         6.37 o                         
  12   1  -9          8.71          9.72         2.79 o                         
  13   1  -9         48.08         60.91         4.97 o                         
  14   1  -9         15.98         20.91         4.31 o                         
  15   1  -9         14.22         14.57         3.27 o                         
  16   1  -9         19.64         22.94         3.71 o                         
  17   1  -9          6.26          8.61         3.05 o                         
  18   1  -9          4.66          4.46         3.02 o                         
   1   2  -9          7.73          2.51         2.28 o                         
   2   2  -9         31.72         31.13         2.92 o                         
   3   2  -9         78.52         84.30         4.35 o                         
   4   2  -9         12.84         12.30         2.30 o                         
   5   2  -9        173.89        164.54         5.88 o                         
   6   2  -9         24.88         26.05         3.32 o                         
   7   2  -9         37.56         34.30         3.56 o                         
   8   2  -9         13.03          6.88         4.22 o                         
   9   2  -9         16.82         20.26         4.48 o                         
  10   2  -9          2.17          4.96         3.58 o                         
  11   2  -9          0.68          7.68         4.02 o                         
  12   2  -9          0.59          1.65         3.53 o                         
  13   2  -9          2.63          6.29         4.17 o                         
  14   2  -9          6.91          7.85         4.29 o                         
  15   2  -9          3.18          3.39         4.37 o                         
   1   3  -9         15.11         19.99         3.78 o                         
   2   3  -9         62.97         68.84         5.73 o                         
   3   3  -9          6.26          3.50         5.63 o                         
   4   3  -9         16.27         10.68         6.57 o                         
   5   3  -9          4.73          2.89         3.43 o                         
   6   3  -9         23.81         37.85         6.21 o                         
   7   3  -9          6.04          8.06         4.47 o                         
   8   3  -9          9.10         12.02         4.07 o                         
   9   3  -9          2.00         -3.80         3.80 o                         
   0   0  -8         46.42         40.36         4.93 o                         
   2   0  -8         37.01         37.34         3.75 o                         
   4   0  -8        198.13        187.16         8.79 o                         
   6   0  -8         24.08         28.04         4.73 o                         
   8   0  -8        203.16        202.08        10.78 o                         
  10   0  -8         65.23         72.55         6.90 o                         
  12   0  -8       1379.31       1425.17        29.32 o                         
  14   0  -8         43.48         54.27         6.32 o                         
  16   0  -8         11.11         12.18         4.52 o                         
  18   0  -8         23.73         28.59         5.62 o                         
   0   1  -8        198.86        184.93         7.09 o                         
   1   1  -8         46.18         47.52         2.83 o                         
   2   1  -8          1.05          2.36         1.98 o                         
   3   1  -8        101.89         98.21         4.37 o                         
   4   1  -8         41.33         39.75         3.17 o                         
   5   1  -8        120.32        110.80         4.73 o                         
   6   1  -8         58.77         62.10         4.91 o                         
   7   1  -8         58.76         59.54         4.23 o                         
   8   1  -8        311.48        335.85         9.59 o                         
   9   1  -8        195.96        203.93         7.61 o                         
  10   1  -8         77.93         80.45         5.16 o                         
  11   1  -8         80.76         78.34         5.33 o                         
  12   1  -8         24.78         21.61         3.32 o                         
  13   1  -8          5.65          6.66         2.51 o                         
  14   1  -8         51.63         57.45         7.12 o                         
  15   1  -8         46.37         43.12         4.22 o                         
  16   1  -8         89.52         94.40         8.29 o                         
  17   1  -8         41.03         46.42         4.65 o                         
  18   1  -8          1.60          2.82         2.76 o                         
  19   1  -8         10.09         12.96         4.91 o                         
  20   1  -8          5.88          1.84         3.84 o                         
   0   2  -8         81.30         97.73         8.34 o                         
   1   2  -8        121.32        117.63         4.68 o                         
   2   2  -8        220.37        242.20         6.55 o                         
   3   2  -8          0.89          1.35         1.60 o                         
   4   2  -8        100.79        100.70         5.25 o                         
   5   2  -8        181.61        187.78         5.88 o                         
   6   2  -8         42.57         38.67         4.43 o                         
   7   2  -8        203.46        201.91         7.35 o                         
   8   2  -8          6.53          3.52         3.32 o                         
   9   2  -8          2.92          1.75         2.03 o                         
  10   2  -8          3.36          3.43         2.04 o                         
  11   2  -8         20.64         18.41         2.86 o                         
  12   2  -8         11.15         13.88         2.74 o                         
  13   2  -8          4.59          2.55         4.54 o                         
  14   2  -8          0.94          3.95         2.34 o                         
  15   2  -8         13.76         18.94         3.23 o                         
  16   2  -8          5.72          6.09         4.51 o                         
  17   2  -8         13.68         19.24         3.43 o                         
  18   2  -8          8.49         18.46         5.30 o                         
   0   3  -8        109.46        123.93         9.62 o                         
   1   3  -8          2.76          2.93         2.48 o                         
   2   3  -8          3.95          1.04         2.50 o                         
   3   3  -8         38.00         35.07         4.07 o                         
   4   3  -8         10.74         16.09         4.53 o                         
   5   3  -8          1.90          2.48         3.31 o                         
   6   3  -8          5.93          7.37         3.90 o                         
   7   3  -8          8.30         14.47         4.33 o                         
   8   3  -8         58.72         59.49         7.44 o                         
   9   3  -8         22.88         24.46         5.50 o                         
  10   3  -8         38.46         42.85         6.29 o                         
  11   3  -8         17.93         13.48         4.65 o                         
  12   3  -8          2.81          5.50         3.63 o                         
  13   3  -8          3.14          0.45         3.60 o                         
   2   0  -7         19.61         22.37         2.73 o                         
   4   0  -7         85.61         86.44         7.84 o                         
   6   0  -7         91.77         87.40         6.72 o                         
   8   0  -7         42.96         38.58         5.21 o                         
  10   0  -7        426.23        422.95        14.42 o                         
  12   0  -7        335.03        350.52        13.72 o                         
   1   1  -7         11.47         13.45         1.83 o                         
   2   1  -7         33.06         33.67         2.24 o                         
   3   1  -7         34.09         34.20         2.78 o                         
   4   1  -7         32.17         31.37         2.72 o                         
   5   1  -7         55.38         58.30         3.32 o                         
   6   1  -7        105.08         99.04         5.03 o                         
   7   1  -7         49.20         48.28         3.90 o                         
   8   1  -7         14.44         12.67         2.57 o                         
   9   1  -7        423.78        416.58        13.74 o                         
  10   1  -7        303.90        315.43         8.88 o                         
  11   1  -7        145.79        141.54         6.34 o                         
  12   1  -7         60.46         64.27         4.52 o                         
  13   1  -7         56.01         63.83         4.51 o                         
  14   1  -7          2.26          4.87         3.48 o                         
  15   1  -7        164.21        185.54        11.48 o                         
   1   2  -7         50.58         50.57         3.58 o                         
   2   2  -7         26.54         24.93         2.35 o                         
   3   2  -7         66.74         66.20         3.43 o                         
   4   2  -7         13.99         10.54         1.78 o                         
   5   2  -7        440.81        457.07         8.33 o                         
   6   2  -7        264.31        286.69         7.87 o                         
   7   2  -7         48.52         46.37         4.52 o                         
   8   2  -7          1.83          4.05         1.98 o                         
   9   2  -7         41.01         46.16         3.56 o                         
  10   2  -7         80.78         76.70         4.62 o                         
  11   2  -7          7.77          4.62         2.00 o                         
  12   2  -7         15.57         19.51         4.81 o                         
  13   2  -7         29.68         24.99         3.72 o                         
  14   2  -7         35.58         40.86         4.51 o                         
  15   2  -7         19.13         24.63         3.44 o                         
  16   2  -7         11.24         16.18         5.26 o                         
  17   2  -7         50.82         57.93         7.38 o                         
  18   2  -7         14.59         24.21         5.87 o                         
  19   2  -7         44.38         45.71         7.19 o                         
   1   3  -7         88.76         93.04         5.70 o                         
   2   3  -7         32.29         36.30         3.92 o                         
   3   3  -7         25.93         24.27         3.36 o                         
   4   3  -7          8.70          8.57         2.66 o                         
   5   3  -7          9.71         13.44         4.15 o                         
   6   3  -7          4.07         -1.62         3.21 o                         
   7   3  -7         11.71         10.08         3.57 o                         
   8   3  -7         27.97         28.70         5.11 o                         
   9   3  -7         26.52         21.69         4.85 o                         
  10   3  -7         56.40         59.92         6.85 o                         
  11   3  -7         16.38         18.96         4.19 o                         
  12   3  -7          5.79          6.28         3.72 o                         
  13   3  -7          0.18          0.64         3.22 o                         
  14   3  -7         44.01         51.81         6.88 o                         
  15   3  -7          3.90          2.17         3.45 o                         
  16   3  -7          0.94          4.88         3.78 o                         
   1   4  -7          2.84          2.70         2.31 o                         
   2   4  -7          0.56          0.34         1.94 o                         
   3   4  -7         29.69         20.76         4.07 o                         
   4   4  -7         10.19         11.42         4.11 o                         
   5   4  -7         13.25         12.52         3.74 o                         
   6   4  -7          7.11          8.36         3.99 o                         
   7   4  -7          9.89         13.73         4.26 o                         
   8   4  -7          8.74          8.66         3.40 o                         
   0   0  -6       3373.05       3642.56        35.75 o                         
   2   0  -6        223.10        223.54         6.50 o                         
   4   0  -6         22.48         22.76         2.54 o                         
   6   0  -6         23.13         30.82         3.89 o                         
   8   0  -6         64.83         67.83         5.65 o                         
  10   0  -6        861.08        877.20        19.58 o                         
  12   0  -6       1322.04       1316.75        14.92 o                         
   0   1  -6         21.58         24.84         3.22 o                         
   1   1  -6        221.77        216.01         4.47 o                         
   2   1  -6          7.62          7.64         1.54 o                         
   3   1  -6         98.51        103.31         3.82 o                         
   4   1  -6        250.12        254.78         6.74 o                         
   5   1  -6        117.02        122.28         4.22 o                         
   6   1  -6         63.45         58.37         3.68 o                         
   7   1  -6        369.29        364.53         8.41 o                         
   8   1  -6        210.56        216.33         6.69 o                         
   9   1  -6         89.63         78.70         4.29 o                         
  10   1  -6         47.76         53.60         3.78 o                         
  11   1  -6         13.39         13.92         3.81 o                         
  19   1  -6          5.23          6.62         2.39 o                         
  20   1  -6          9.27          8.15         2.39 o                         
   0   2  -6         11.78         15.79         4.07 o                         
   1   2  -6         18.07         16.00         1.85 o                         
   2   2  -6         38.57         39.99         2.56 o                         
   3   2  -6          6.91          5.61         1.42 o                         
   4   2  -6         73.58         73.58         3.21 o                         
   5   2  -6        199.85        187.70         5.04 o                         
   6   2  -6        173.13        187.31         5.90 o                         
   7   2  -6        484.28        496.47         9.62 o                         
   8   2  -6         32.36         28.66         3.00 o                         
   9   2  -6         91.55         86.71         4.44 o                         
  10   2  -6         33.19         35.48         4.00 o                         
  11   2  -6          9.56          8.98         2.44 o                         
  12   2  -6         28.99         26.91         3.04 o                         
  13   2  -6          0.18         -3.36         3.94 o                         
  14   2  -6         12.32         14.01         4.38 o                         
  15   2  -6          2.58          0.37         3.92 o                         
   0   3  -6        197.17        212.28        10.99 o                         
   1   3  -6         85.47         78.24         6.12 o                         
   2   3  -6        431.45        469.90        11.38 o                         
   3   3  -6        450.67        478.78        11.39 o                         
   4   3  -6         80.73         82.92         4.99 o                         
   5   3  -6         53.89         54.84         5.89 o                         
   6   3  -6          8.77         10.26         3.86 o                         
   7   3  -6         33.16         44.10         5.77 o                         
   8   3  -6          9.97         14.95         4.16 o                         
   9   3  -6         11.84          9.23         3.52 o                         
  10   3  -6          7.55          9.59         3.88 o                         
  11   3  -6         19.97         19.74         4.47 o                         
  12   3  -6          8.26          8.85         4.33 o                         
  13   3  -6         17.11         17.95         4.23 o                         
  14   3  -6          9.44         12.64         4.26 o                         
  15   3  -6          9.00          8.66         3.99 o                         
  16   3  -6          5.34         13.77         4.88 o                         
  17   3  -6          1.46         10.34         4.87 o                         
  18   3  -6          2.98          5.92         4.57 o                         
   0   4  -6         26.36         21.80         4.36 o                         
   1   4  -6         32.17         35.50         3.72 o                         
   2   4  -6         24.66         26.48         3.37 o                         
   3   4  -6          0.41         -2.98         3.05 o                         
   4   4  -6          2.80          1.35         1.87 o                         
   5   4  -6         11.04         11.33         2.52 o                         
   6   4  -6          0.81         -0.65         2.02 o                         
   7   4  -6          1.99          1.15         2.24 o                         
   8   4  -6          2.42          2.85         1.83 o                         
   9   4  -6         16.82         18.48         4.35 o                         
  10   4  -6         11.91         21.42         4.61 o                         
  11   4  -6         10.77         19.41         4.56 o                         
   2   0  -5        627.18        642.79         9.65 o                         
   4   0  -5        656.67        675.76        10.15 o                         
   6   0  -5         16.05         14.90         2.93 o                         
  12   0  -5        131.37        128.96         4.87 o                         
  14   0  -5        216.62        206.38         6.79 o                         
  16   0  -5        180.99        191.44         7.27 o                         
  18   0  -5        100.20        103.27         5.83 o                         
  20   0  -5         32.81         34.34         3.99 o                         
   1   1  -5        102.17         98.04         2.78 o                         
   2   1  -5         99.23        102.97         3.28 o                         
   3   1  -5        823.48        805.62         9.03 o                         
   4   1  -5         52.28         56.21         2.66 o                         
   5   1  -5         45.30         43.99         2.40 o                         
   6   1  -5        512.61        546.28         9.21 o                         
   7   1  -5         60.85         55.16         3.25 o                         
   8   1  -5         50.12         56.08         5.28 o                         
   9   1  -5         21.64         21.33         3.95 o                         
  19   1  -5         57.04         64.64         5.74 o                         
  20   1  -5          9.26          7.97         2.24 o                         
  21   1  -5         78.35         65.84         5.73 o                         
  22   1  -5         38.88         37.89         4.64 o                         
  23   1  -5         20.97         19.24         3.59 o                         
  24   1  -5          0.74         -1.44         2.42 o                         
  25   1  -5         20.12         19.48         3.94 o                         
   1   2  -5         66.52         66.15         2.71 o                         
   2   2  -5         55.14         57.24         2.55 o                         
   3   2  -5         84.72         79.25         4.02 o                         
   4   2  -5        187.45        194.28         4.55 o                         
   5   2  -5        155.17        155.79         4.48 o                         
   6   2  -5        134.89        138.58         4.67 o                         
   7   2  -5        179.25        189.10         5.46 o                         
   8   2  -5         62.85         51.54         3.08 o                         
   9   2  -5         25.85         25.63         2.66 o                         
  10   2  -5         21.55         21.83         3.63 o                         
  11   2  -5          0.11         -2.07         3.43 o                         
  23   2  -5          2.19         -1.02         2.36 o                         
   1   3  -5        107.05        115.71         5.53 o                         
   2   3  -5        128.84        135.76         7.40 o                         
   3   3  -5        131.18        129.16         5.71 o                         
   4   3  -5        103.52        104.76         5.22 o                         
   5   3  -5         25.57         28.65         4.22 o                         
   6   3  -5         21.00         17.10         3.55 o                         
   7   3  -5         44.38         32.66         4.59 o                         
   8   3  -5         16.62         23.17         4.13 o                         
   9   3  -5         27.95         16.59         3.65 o                         
  10   3  -5         58.23         53.85         5.61 o                         
  11   3  -5         53.36         50.63         5.86 o                         
  12   3  -5         30.42         27.86         4.74 o                         
  13   3  -5         17.31         16.70         4.37 o                         
  14   3  -5         45.83         51.84         6.50 o                         
  15   3  -5          6.19          8.06         4.09 o                         
  16   3  -5          6.30         12.57         4.59 o                         
  17   3  -5          2.83          6.03         3.76 o                         
   1   4  -5         34.13         31.78         3.13 o                         
   2   4  -5         37.51         38.37         2.69 o                         
   3   4  -5         16.35         16.05         2.26 o                         
   4   4  -5          0.28          0.76         1.81 o                         
   5   4  -5         12.68         14.86         3.48 o                         
   6   4  -5         25.14         21.66         2.84 o                         
   7   4  -5          9.02         10.55         3.47 o                         
   8   4  -5          4.26          1.18         2.77 o                         
   9   4  -5          9.64          5.95         1.76 o                         
  10   4  -5          7.58          3.71         1.90 o                         
  11   4  -5          1.80          4.51         2.19 o                         
  12   4  -5         15.03         14.19         3.91 o                         
  13   4  -5          3.62          9.85         3.58 o                         
  14   4  -5         18.27         23.28         3.73 o                         
   0   0  -4       2496.41       2567.83        24.02 o                         
   2   0  -4       1208.22       1214.24        11.82 o                         
   4   0  -4       1319.45       1421.69        18.33 o                         
  12   0  -4        781.22        839.85        12.68 o                         
  14   0  -4        116.09        113.60         5.24 o                         
  16   0  -4         56.06         53.02         4.15 o                         
  18   0  -4         17.34         18.14         3.06 o                         
  20   0  -4         68.15         85.53         6.11 o                         
  22   0  -4        129.88        133.35         8.12 o                         
  24   0  -4        121.12        116.92         8.15 o                         
   0   1  -4       1287.80       1294.75        11.89 o                         
   1   1  -4        118.96        119.72         2.66 o                         
   2   1  -4        249.03        260.06         3.85 o                         
   3   1  -4        770.48        792.59         7.98 o                         
   4   1  -4        310.83        329.65         5.26 o                         
   5   1  -4        221.86        227.49         5.33 o                         
   6   1  -4        126.65        138.63         6.72 o                         
  12   1  -4        148.40        133.20         5.22 o                         
  13   1  -4         41.76         38.07         3.58 o                         
  14   1  -4         62.42         62.03         4.68 o                         
  15   1  -4         34.41         29.06         3.86 o                         
  16   1  -4         17.88         14.52         3.52 o                         
  17   1  -4        159.03        143.31         7.73 o                         
  18   1  -4          0.91          0.78         3.08 o                         
  19   1  -4          1.96          1.59         1.85 o                         
  20   1  -4         83.99         87.09         6.65 o                         
  21   1  -4          0.41         -2.45         2.45 o                         
  22   1  -4         16.37         20.88         3.99 o                         
  23   1  -4         10.34          6.16         2.67 o                         
  24   1  -4          0.90          0.60         2.22 o                         
  25   1  -4         12.11         11.41         3.24 o                         
  26   1  -4          1.39          4.87         3.13 o                         
   0   2  -4        402.10        425.82        12.06 o                         
   1   2  -4        199.50        191.65         5.83 o                         
   2   2  -4        422.06        444.45         5.57 o                         
   3   2  -4          1.27          0.25         0.81 o                         
   4   2  -4        386.43        403.19         5.61 o                         
   5   2  -4        103.58        101.47         3.47 o                         
   6   2  -4        654.75        708.72         9.11 o                         
   7   2  -4         14.64         13.62         3.20 o                         
   8   2  -4        404.60        417.75        12.69 o                         
   9   2  -4        205.97        208.41         9.46 o                         
  23   2  -4          4.71          7.65         3.35 o                         
  24   2  -4          8.94          6.96         3.37 o                         
   0   3  -4        144.74        154.15         8.15 o                         
   1   3  -4          0.94          1.72         2.13 o                         
   2   3  -4         27.31         27.52         2.80 o                         
   3   3  -4        101.94        114.39         5.05 o                         
   4   3  -4         26.85         24.55         3.98 o                         
   5   3  -4         18.71         18.84         3.41 o                         
   6   3  -4          3.27          8.43         2.89 o                         
   7   3  -4         27.77         22.19         3.00 o                         
   8   3  -4          7.89          4.84         1.59 o                         
   9   3  -4         50.11         42.70         3.31 o                         
  10   3  -4         30.08         26.12         2.62 o                         
  11   3  -4         35.41         33.32         3.90 o                         
  12   3  -4         27.11         29.51         4.67 o                         
  13   3  -4          5.21          6.93         3.42 o                         
  20   3  -4         13.81         13.65         3.92 o                         
  21   3  -4         10.79         10.50         3.39 o                         
   0   4  -4        292.61        304.94         9.25 o                         
   1   4  -4        220.76        247.33         5.97 o                         
   2   4  -4         99.35        107.87         4.76 o                         
   3   4  -4         42.70         45.44         3.44 o                         
   4   4  -4         22.95         22.68         2.33 o                         
   5   4  -4         26.84         26.05         2.57 o                         
   6   4  -4          4.04          1.43         1.39 o                         
   7   4  -4         13.16         12.82         2.06 o                         
   8   4  -4         14.19         13.94         2.19 o                         
   9   4  -4         11.56          9.78         1.70 o                         
  10   4  -4         20.02         19.01         2.91 o                         
  11   4  -4         47.60         47.26         6.34 o                         
  12   4  -4         32.44         35.80         3.87 o                         
  13   4  -4         22.23         21.44         3.13 o                         
  14   4  -4         20.31         20.27         3.21 o                         
  15   4  -4          3.21          3.16         2.03 o                         
  16   4  -4          0.14          0.25         2.21 o                         
   2   0  -3        208.68        199.50         9.14 o                         
  10   0  -3         92.58         87.92         3.85 o                         
  12   0  -3          5.00          3.49         1.36 o                         
  14   0  -3        922.96        968.03        15.62 o                         
  16   0  -3         46.15         47.63         4.15 o                         
  18   0  -3        120.65        115.80         6.87 o                         
  20   0  -3        156.78        154.94         8.41 o                         
  22   0  -3         22.50         28.13         4.38 o                         
  24   0  -3         69.38         75.47         7.14 o                         
  26   0  -3        110.24        116.21         9.12 o                         
  28   0  -3         26.67         30.36         5.53 o                         
   1   1  -3        301.97        307.46         3.52 o                         
   2   1  -3        845.17        863.93         7.14 o                         
   3   1  -3       1759.36       1739.20        10.24 o                         
   4   1  -3        326.55        322.34         6.13 o                         
  11   1  -3         13.21         14.88         2.55 o                         
  12   1  -3         66.84         61.84         4.23 o                         
  13   1  -3        351.81        337.68         9.59 o                         
  14   1  -3         27.05         25.83         3.85 o                         
  15   1  -3         22.19         26.53         4.11 o                         
  16   1  -3         69.42         64.22         5.58 o                         
  17   1  -3         56.34         47.01         5.43 o                         
  18   1  -3         28.06         27.41         3.02 o                         
  19   1  -3        115.53        117.41         5.53 o                         
  20   1  -3         15.68         16.15         2.73 o                         
  21   1  -3         13.79         16.24         2.76 o                         
  22   1  -3          4.81          4.93         2.44 o                         
  23   1  -3          8.71          7.91         5.24 o                         
  24   1  -3          1.52          5.60         2.41 o                         
  25   1  -3          2.80          5.09         3.40 o                         
  26   1  -3          6.81         10.83         3.63 o                         
  27   1  -3         20.07         14.37         4.22 o                         
   1   2  -3         74.87         70.77         3.73 o                         
   2   2  -3         58.14         57.50         3.14 o                         
   3   2  -3        397.51        355.98         4.15 o                         
   4   2  -3        205.32        196.36         3.36 o                         
   5   2  -3        550.93        621.77        13.45 o                         
   6   2  -3        182.69        178.90         7.34 o                         
   7   2  -3        596.73        639.38        14.40 o                         
  10   2  -3         66.08         61.27         4.01 o                         
  11   2  -3        147.82        130.47         5.63 o                         
  12   2  -3        192.14        190.87         6.64 o                         
  22   2  -3         10.03          6.14         2.75 o                         
  23   2  -3         18.73         24.56         3.32 o                         
  24   2  -3          4.90          5.55         1.90 o                         
  25   2  -3          8.15         15.90         4.33 o                         
   1   3  -3         51.22         50.42         2.67 o                         
   2   3  -3         92.92        106.39         3.78 o                         
   3   3  -3         19.86         16.13         2.69 o                         
   4   3  -3         14.35         13.02         1.90 o                         
   5   3  -3         14.01         14.68         2.09 o                         
   6   3  -3         52.89         51.58         3.90 o                         
   7   3  -3         20.14         19.57         2.46 o                         
   8   3  -3        158.78        160.52         5.82 o                         
   9   3  -3          1.95          0.33         1.31 o                         
  10   3  -3         31.57         27.76         2.84 o                         
  11   3  -3         94.61         90.10         8.25 o                         
  14   3  -3         71.00         87.43         7.95 o                         
  15   3  -3         11.38         14.66         3.69 o                         
  16   3  -3         36.12         29.94         4.75 o                         
  17   3  -3         13.35         10.76         3.33 o                         
  18   3  -3         20.20         17.89         4.20 o                         
  19   3  -3         13.56         14.17         3.94 o                         
  20   3  -3          6.01          5.27         2.91 o                         
  21   3  -3          6.55          1.34         2.04 o                         
  22   3  -3         22.48         25.84         5.10 o                         
   1   4  -3          1.15          1.23         1.60 o                         
   2   4  -3          5.09          7.48         2.34 o                         
   3   4  -3          8.75         11.78         2.41 o                         
   4   4  -3          8.38          9.44         2.23 o                         
   5   4  -3          4.02          5.66         3.68 o                         
   6   4  -3         17.97         18.07         2.77 o                         
   7   4  -3          3.40          2.05         1.56 o                         
   8   4  -3          3.22          2.55         1.42 o                         
   9   4  -3         36.04         39.78         4.01 o                         
  10   4  -3         17.32         13.17         1.95 o                         
  11   4  -3         48.36         38.24         5.39 o                         
  12   4  -3         20.61         18.89         3.03 o                         
  13   4  -3          2.33          2.65         1.70 o                         
  14   4  -3          4.45          4.24         1.90 o                         
  15   4  -3          2.36          4.16         2.27 o                         
  16   4  -3          5.84          2.95         3.20 o                         
  17   4  -3          7.70          7.82         4.81 o                         
   1   5  -3          2.17          4.11         2.52 o                         
   2   5  -3          4.39          0.61         2.34 o                         
   3   5  -3         19.08         14.37         2.88 o                         
   4   5  -3         14.27         20.44         3.54 o                         
   0   0  -2       9119.53       8970.09        31.32 o                         
   2   0  -2       2606.19       2393.14        11.84 o                         
   8   0  -2        428.54        409.60         7.36 o                         
  10   0  -2        429.83        400.39         8.39 o                         
  12   0  -2       3231.10       3366.30        27.17 o                         
  14   0  -2        124.96        118.10         5.87 o                         
  16   0  -2        123.93        111.20         6.27 o                         
  18   0  -2          0.19          4.82         2.44 o                         
  20   0  -2         12.05          8.60         3.12 o                         
  22   0  -2         47.28         32.50         4.98 o                         
  24   0  -2        182.33        173.63        10.43 o                         
  26   0  -2          8.57          7.40         4.02 o                         
  28   0  -2          0.30          2.02         3.51 o                         
   0   1  -2       3673.26       3655.51        12.64 o                         
   1   1  -2       1077.03       1137.87         6.31 o                         
   2   1  -2       2005.75       2031.22         8.78 o                         
   3   1  -2       4381.36       4520.87        27.66 o                         
  10   1  -2        503.39        485.01        11.58 o                         
  11   1  -2        473.65        467.58        10.52 o                         
  12   1  -2         48.78         49.23         4.36 o                         
  13   1  -2         49.12         45.07         4.43 o                         
  14   1  -2        108.03        103.53         6.45 o                         
  15   1  -2        143.96        142.78         7.75 o                         
  16   1  -2        201.86        211.47         7.44 o                         
  17   1  -2         44.85         41.11         3.55 o                         
  18   1  -2         48.21         46.78         3.70 o                         
  19   1  -2          1.31          5.73         3.01 o                         
  20   1  -2        187.23        193.37         7.22 o                         
  21   1  -2         16.73         14.01         3.08 o                         
  22   1  -2         65.62         61.42         4.71 o                         
  23   1  -2         14.35         18.15         3.13 o                         
  24   1  -2          0.09         -0.34         4.70 o                         
  25   1  -2         13.60         13.76         3.08 o                         
  26   1  -2          1.23          1.25         2.41 o                         
  27   1  -2          1.63         -0.51         6.19 o                         
  28   1  -2         14.69         18.65         3.80 o                         
   0   2  -2        125.78        113.34         5.04 o                         
   1   2  -2        149.65        150.14         4.07 o                         
   2   2  -2        321.04        336.58         6.06 o                         
   3   2  -2         51.51         52.36         2.61 o                         
   4   2  -2        189.53        212.26         7.03 o                         
   5   2  -2        947.38        982.40        11.27 o                         
   6   2  -2        206.55        191.92         7.22 o                         
   7   2  -2        679.62        700.63        13.62 o                         
   8   2  -2        612.22        606.90        12.53 o                         
   9   2  -2         50.50         45.32         3.45 o                         
  10   2  -2         49.14         51.19         3.63 o                         
  11   2  -2          8.34          7.42         1.46 o                         
  12   2  -2         39.37         42.63         3.05 o                         
  13   2  -2          1.82          1.54         0.87 o                         
  18   2  -2         22.79         20.62         3.55 o                         
  19   2  -2        103.69        100.82         7.74 o                         
  20   2  -2         17.04         20.17         3.65 o                         
  21   2  -2         11.03          8.92         2.22 o                         
  22   2  -2          3.33          4.14         1.69 o                         
  23   2  -2         11.51         13.35         2.41 o                         
  24   2  -2          1.46         -0.46         1.34 o                         
  25   2  -2          1.48          4.57         3.05 o                         
  26   2  -2          1.39          2.21         3.27 o                         
   0   3  -2         30.67         26.50         3.86 o                         
   1   3  -2        135.72        141.09         3.54 o                         
   2   3  -2         39.39         41.75         2.06 o                         
   3   3  -2         15.93         13.81         1.62 o                         
   4   3  -2         32.53         26.75         2.15 o                         
   5   3  -2         90.02         84.77         3.45 o                         
   6   3  -2        122.98        130.05         6.05 o                         
   7   3  -2         12.86         13.37         1.69 o                         
   8   3  -2        184.28        182.47         5.17 o                         
   9   3  -2         79.19         77.66         3.51 o                         
  10   3  -2        250.45        261.67         8.04 o                         
  11   3  -2          3.98          5.41         1.83 o                         
  12   3  -2         34.59         33.10         3.00 o                         
  13   3  -2          4.93          2.73         2.18 o                         
  14   3  -2        105.31        114.98         8.85 o                         
  15   3  -2        178.65        183.69        11.03 o                         
  16   3  -2          6.71          6.42         2.63 o                         
  17   3  -2         12.90         16.08         3.97 o                         
  18   3  -2          8.42         13.86         3.63 o                         
  19   3  -2         21.16         20.74         4.26 o                         
  20   3  -2          4.57          1.86         2.00 o                         
  21   3  -2         12.81         13.94         4.19 o                         
  22   3  -2          9.65         11.41         3.89 o                         
  23   3  -2          8.09          8.04         3.09 o                         
   0   4  -2        202.39        192.92        11.70 o                         
   1   4  -2         10.39         10.08         2.21 o                         
   2   4  -2        106.55        109.09         6.19 o                         
   3   4  -2         15.65         15.11         2.72 o                         
   4   4  -2          9.02          6.36         2.01 o                         
   5   4  -2          1.88         -0.68         1.67 o                         
   6   4  -2         11.83         11.00         2.24 o                         
   7   4  -2          3.36          2.76         1.58 o                         
   8   4  -2          7.27          6.05         1.96 o                         
   9   4  -2         14.15         17.11         2.88 o                         
  10   4  -2         42.86         48.24         4.29 o                         
  11   4  -2        116.41        120.92        10.08 o                         
  12   4  -2          9.37         10.29         3.47 o                         
  13   4  -2         34.47         29.43         5.57 o                         
  14   4  -2         21.96         19.10         4.75 o                         
  15   4  -2          3.91          2.97         2.97 o                         
  16   4  -2          4.46          7.13         3.75 o                         
  17   4  -2          3.69          5.02         3.21 o                         
  18   4  -2          9.85         13.51         4.30 o                         
   0   5  -2         20.68         24.55         5.00 o                         
   1   5  -2          8.81          7.39         3.80 o                         
   2   5  -2         22.06         21.55         3.46 o                         
   3   5  -2          2.28         -0.62         1.92 o                         
   4   5  -2         35.70         32.57         4.15 o                         
   5   5  -2          6.57          5.52         2.42 o                         
   6   5  -2          3.62          3.14         1.88 o                         
   7   5  -2         19.66         17.50         3.29 o                         
   6   0  -1       3455.46       3314.54        18.50 o                         
   8   0  -1        399.64        398.49         7.61 o                         
  10   0  -1        644.36        680.47        11.28 o                         
  12   0  -1       1233.79       1316.69        17.56 o                         
  14   0  -1        168.96        174.36         7.39 o                         
  16   0  -1        246.33        236.95         9.18 o                         
  18   0  -1         40.44         43.96         5.05 o                         
  20   0  -1         21.36         25.16         4.37 o                         
  22   0  -1        111.07        114.91         8.25 o                         
  24   0  -1         38.44         41.49         5.88 o                         
  26   0  -1        157.11        159.16        10.96 o                         
  28   0  -1         15.39         10.32         4.31 o                         
   1   1  -1       1898.15       1865.46         9.82 o                         
   2   1  -1       1798.77       1899.31        14.23 o                         
   5   1  -1        835.35        785.45         9.27 o                         
   6   1  -1       1685.77       1564.85        12.76 o                         
   7   1  -1        958.77        968.27         9.32 o                         
   8   1  -1        633.79        573.79         6.48 o                         
   9   1  -1        745.50        702.80        12.53 o                         
  10   1  -1        122.68        128.22         6.03 o                         
  11   1  -1        216.18        212.62         7.94 o                         
  12   1  -1        309.65        315.27        10.02 o                         
  13   1  -1         43.42         35.80         4.31 o                         
  14   1  -1         95.63         95.99         6.63 o                         
  15   1  -1         43.59         35.58         3.07 o                         
  16   1  -1        100.44        102.95         6.49 o                         
  17   1  -1         92.03         85.35         4.73 o                         
  18   1  -1         24.27         22.60         2.23 o                         
  19   1  -1        108.73        109.90         4.25 o                         
  20   1  -1         52.09         52.74         3.21 o                         
  21   1  -1        205.34        205.30         6.82 o                         
  22   1  -1        176.07        173.00         7.51 o                         
  23   1  -1         60.25         62.03         5.10 o                         
  24   1  -1         39.22         43.62         6.38 o                         
  25   1  -1         26.03         32.10         4.18 o                         
  26   1  -1          1.08          1.84         2.72 o                         
  27   1  -1         20.58         18.89         3.80 o                         
  28   1  -1          6.73          6.55         3.17 o                         
   1   2  -1          0.65          0.39         0.72 o                         
   2   2  -1        108.77        114.80         2.49 o                         
   3   2  -1        255.20        260.94         4.62 o                         
   4   2  -1        159.83        152.98         3.62 o                         
   5   2  -1        317.10        329.71        11.00 o                         
   6   2  -1        285.90        300.80         6.82 o                         
   7   2  -1       1079.45       1133.45        13.15 o                         
   8   2  -1         95.66         87.94         3.74 o                         
   9   2  -1         64.47         63.34         3.11 o                         
  10   2  -1        248.05        244.67         5.93 o                         
  11   2  -1         82.16         84.43         3.44 o                         
  12   2  -1         96.36         95.62         6.49 o                         
  13   2  -1          9.81          6.30         2.13 o                         
  14   2  -1        190.55        186.35         9.26 o                         
  15   2  -1         42.05         42.80         4.75 o                         
  16   2  -1         35.05         42.05         4.98 o                         
  17   2  -1        611.43        626.81        17.83 o                         
  18   2  -1        227.28        237.64        11.23 o                         
  19   2  -1         37.53         40.29         4.95 o                         
  20   2  -1         14.02         11.68         2.14 o                         
  21   2  -1         12.93         15.43         2.58 o                         
  22   2  -1         32.95         33.78         3.58 o                         
  23   2  -1          0.26          1.65         1.59 o                         
  24   2  -1          2.76          3.32         2.66 o                         
  25   2  -1          2.72          0.26         3.19 o                         
  26   2  -1          1.49          4.30         3.17 o                         
   1   3  -1         78.02         74.31         2.34 o                         
   2   3  -1        241.99        257.71         5.41 o                         
   3   3  -1        156.76        172.57         4.50 o                         
   4   3  -1         12.93         14.00         1.58 o                         
   5   3  -1          4.24          4.26         1.20 o                         
   6   3  -1          4.08          4.95         1.21 o                         
   7   3  -1         14.57         14.76         1.69 o                         
   8   3  -1         29.27         28.06         2.92 o                         
   9   3  -1         14.28         16.67         2.30 o                         
  10   3  -1         13.58         16.70         2.33 o                         
  11   3  -1        136.55        136.70         5.84 o                         
  12   3  -1         21.51         25.63         2.68 o                         
  13   3  -1        161.11        167.56        10.33 o                         
  14   3  -1        324.36        332.17        14.68 o                         
  15   3  -1         78.22         81.22         7.64 o                         
  16   3  -1          0.34          1.29         2.67 o                         
  17   3  -1          6.57          7.09         3.15 o                         
  18   3  -1         33.85         32.06         5.06 o                         
  19   3  -1         17.96         21.37         4.37 o                         
  20   3  -1         16.51         27.50         5.11 o                         
  21   3  -1          6.71          5.14         2.45 o                         
  22   3  -1         11.70          6.68         3.01 o                         
  23   3  -1          3.24          7.74         2.58 o                         
   1   4  -1         10.50          5.33         1.76 o                         
   2   4  -1         25.60         27.13         3.28 o                         
   3   4  -1         12.57         12.67         2.61 o                         
   4   4  -1         25.48         26.75         3.26 o                         
   5   4  -1         10.27          6.57         1.74 o                         
   6   4  -1          0.11          2.02         1.78 o                         
   7   4  -1          5.44          8.01         2.14 o                         
   8   4  -1         29.54         28.13         3.38 o                         
   9   4  -1         13.95         10.55         2.37 o                         
  10   4  -1         17.79         13.88         2.77 o                         
  11   4  -1          7.14          7.08         3.87 o                         
  12   4  -1         11.45         13.10         4.34 o                         
  13   4  -1         29.26         31.41         5.22 o                         
  14   4  -1          0.22         -2.99         3.32 o                         
  15   4  -1         38.94         38.86         5.92 o                         
  16   4  -1          2.10          8.67         4.10 o                         
  17   4  -1          9.28          6.83         2.94 o                         
  18   4  -1         14.26         12.71         3.55 o                         
   1   5  -1          3.74          4.42         1.87 o                         
   2   5  -1          6.44          6.64         2.08 o                         
   3   5  -1         11.33         10.25         4.75 o                         
   4   5  -1          6.77          6.57         2.04 o                         
   5   5  -1         33.28         28.69         3.93 o                         
   6   5  -1          3.03          4.39         2.28 o                         
   7   5  -1          0.61          1.06         1.94 o                         
   8   5  -1         16.00         13.84         3.49 o                         
   4   0   0       3270.47       3254.97        16.14 o                         
   6   0   0        397.53        416.06         7.16 o                         
   8   0   0        725.72        745.95        11.26 o                         
  10   0   0          0.43          6.05         1.81 o                         
  12   0   0          8.20          7.05         2.26 o                         
  14   0   0         13.48         15.67         1.36 o                         
  16   0   0         37.52         34.37         2.06 o                         
  18   0   0          9.21          9.19         1.67 o                         
  20   0   0        243.41        226.18        11.11 o                         
  22   0   0         42.06         34.52         5.47 o                         
  24   0   0        346.56        345.26        15.38 o                         
  26   0   0         24.05         25.73         5.46 o                         
  28   0   0         74.59         92.42         9.34 o                         
   0   1   0        397.58        370.69         5.75 o                         
   1   1   0         79.21         75.71         2.45 o                         
   2   1   0        166.46        156.01         3.74 o                         
   3   1   0       2821.13       2750.83        14.93 o                         
   4   1   0       7571.29       7331.72       191.38 o                         
   5   1   0       2492.29       2394.03        12.87 o                         
   6   1   0        388.91        385.64         8.74 o                         
   7   1   0        773.72        794.17        12.78 o                         
   8   1   0        731.12        665.80        12.04 o                         
   9   1   0         41.46         43.14         2.61 o                         
  10   1   0        224.84        223.69         5.51 o                         
  11   1   0         34.78         28.54         2.30 o                         
  12   1   0        150.44        140.63         4.79 o                         
  13   1   0         69.94         66.81         2.87 o                         
  14   1   0         44.71         49.97         2.58 o                         
  15   1   0        235.07        230.73         5.33 o                         
  16   1   0         12.82         12.42         1.70 o                         
  17   1   0        100.27        106.18         3.95 o                         
  18   1   0         41.00         34.96         2.60 o                         
  19   1   0         85.80         80.55         3.72 o                         
  20   1   0        198.04        207.45         5.78 o                         
  21   1   0         54.68         60.13         3.35 o                         
  22   1   0          3.24          3.17         2.48 o                         
  23   1   0         76.67         89.93        10.88 o                         
  24   1   0         11.92         10.13         2.95 o                         
  25   1   0          3.82          2.58         4.22 o                         
  26   1   0         36.03         35.80         4.68 o                         
  27   1   0         17.31         29.06         4.75 o                         
  28   1   0         27.99         32.79         4.67 o                         
   0   2   0        247.60        294.44         4.48 o                         
   1   2   0         65.64         68.16         2.24 o                         
   2   2   0        168.29        172.02         3.34 o                         
   3   2   0       1020.02       1024.84        12.55 o                         
   4   2   0         20.87         21.51         2.67 o                         
   5   2   0       1693.27       1796.74        19.91 o                         
   6   2   0        668.85        659.13        10.14 o                         
   7   2   0        630.88        659.53        10.03 o                         
   8   2   0          0.24          0.47         1.00 o                         
   9   2   0        379.62        373.02        12.01 o                         
  10   2   0        894.48        930.94        19.17 o                         
  11   2   0         48.71         50.55         4.81 o                         
  12   2   0         32.69         39.74         4.49 o                         
  13   2   0        199.36        185.50         9.11 o                         
  14   2   0        147.52        142.40         8.09 o                         
  15   2   0          1.80          0.66         1.78 o                         
  16   2   0        177.61        162.05         8.77 o                         
  17   2   0        279.29        296.50        12.01 o                         
  18   2   0         66.94         71.09         6.21 o                         
  19   2   0        372.32        403.99        10.64 o                         
  20   2   0          0.49         -1.44         1.44 o                         
  21   2   0         15.38         17.00         4.10 o                         
  22   2   0         38.62         45.28         8.00 o                         
  23   2   0          4.55          3.61         1.73 o                         
  24   2   0          0.81         -3.70         3.70 o                         
  25   2   0          6.74          7.66         3.59 o                         
  26   2   0         12.99         12.80         4.17 o                         
   0   3   0         42.66         41.20         4.53 o                         
   1   3   0         50.06         54.67         2.62 o                         
   2   3   0        431.35        478.03         8.95 o                         
   3   3   0         13.51         14.98         1.44 o                         
   4   3   0        214.53        224.12         4.74 o                         
   5   3   0         14.94         12.07         1.44 o                         
   6   3   0          0.01         -0.72         1.00 o                         
   7   3   0         80.33         96.53         5.03 o                         
   8   3   0         85.73         89.19         4.96 o                         
   9   3   0        162.30        184.29        15.87 o                         
  10   3   0         18.14         23.33         3.35 o                         
  11   3   0          2.38          3.44         2.44 o                         
  12   3   0        284.00        281.60        12.99 o                         
  13   3   0          2.90          4.03         3.19 o                         
  14   3   0         35.76         38.19         5.46 o                         
  15   3   0        211.66        222.21        11.99 o                         
  16   3   0         11.54         11.71         3.52 o                         
  17   3   0          0.43         -0.25         2.32 o                         
  18   3   0          2.94          5.02         2.63 o                         
  19   3   0         18.11         16.84         3.84 o                         
  20   3   0         95.61         87.59         7.87 o                         
  21   3   0          2.45          4.37         2.63 o                         
  22   3   0          6.03          8.77         2.38 o                         
  23   3   0         13.08         16.86         4.03 o                         
   0   4   0        102.73         92.54         8.24 o                         
   1   4   0          0.59         -0.83         1.64 o                         
   2   4   0          7.25          7.34         2.35 o                         
   3   4   0          0.34         -0.24         1.86 o                         
   4   4   0         36.16         35.55         3.81 o                         
   5   4   0         39.12         40.01         4.00 o                         
   6   4   0          0.14          0.78         1.85 o                         
   7   4   0         42.56         41.82         4.11 o                         
   8   4   0          1.84          5.64         1.86 o                         
   9   4   0          7.13          5.00         2.52 o                         
  10   4   0          3.92          3.72         4.16 o                         
  11   4   0         20.66         19.93         4.53 o                         
  12   4   0          1.73          0.29         2.38 o                         
  13   4   0          2.45          1.04         2.42 o                         
  14   4   0         20.46         21.98         4.73 o                         
  15   4   0          3.65         -0.46         2.77 o                         
  16   4   0          0.14         -2.45         3.13 o                         
  17   4   0         10.32         10.13         4.03 o                         
  18   4   0          0.01          1.96         3.33 o                         
   0   5   0         25.58         26.04         5.24 o                         
   1   5   0          2.77          2.53         2.14 o                         
   2   5   0         30.32         26.47         3.81 o                         
   3   5   0          3.72          5.38         3.55 o                         
   4   5   0         20.30         20.29         3.55 o                         
   5   5   0          0.79          3.36         2.06 o                         
   6   5   0          0.02         -1.53         2.20 o                         
   7   5   0         12.70         10.95         3.28 o                         
   8   5   0          0.08          1.21         2.08 o                         
   4   0   1       4668.71       4644.75        22.90 o                         
   6   0   1       3455.83       3324.82        22.72 o                         
   8   0   1        400.24        394.18         4.40 o                         
  10   0   1        644.42        668.71         6.25 o                         
  12   0   1       1234.86       1307.10         9.44 o                         
  14   0   1        169.62        183.82         4.17 o                         
  16   0   1        246.45        245.75         4.58 o                         
  18   0   1         40.15         46.37         5.57 o                         
  20   0   1         21.42         21.26         4.83 o                         
  22   0   1        111.11        134.94         9.63 o                         
  24   0   1         38.35         46.08         6.75 o                         
  26   0   1        157.21        145.95        11.25 o                         
  28   0   1         15.38         16.38         5.57 o                         
   1   1   1       1897.72       1873.56        12.20 o                         
   2   1   1       1799.88       1915.17        12.30 o                         
   3   1   1       7973.63       8000.18        37.48 o                         
   4   1   1       1383.41       1372.17        15.84 o                         
   5   1   1        834.28        797.21        12.33 o                         
   6   1   1       1684.91       1585.01        17.54 o                         
   7   1   1        959.14        981.23        14.11 o                         
   8   1   1        634.14        583.16        11.15 o                         
   9   1   1        745.25        712.86         9.60 o                         
  10   1   1        122.62        129.32         5.29 o                         
  11   1   1        215.49        214.68         4.64 o                         
  12   1   1        309.47        312.55         5.70 o                         
  13   1   1         43.44         39.68         2.92 o                         
  14   1   1         95.52         97.90         3.51 o                         
  15   1   1         43.56         39.27         2.41 o                         
  16   1   1        100.42        103.63         4.30 o                         
  17   1   1         91.98         89.58         3.66 o                         
  18   1   1         24.33         28.50         2.34 o                         
  19   1   1        108.83        110.50         4.24 o                         
  20   1   1         52.11         56.67         3.25 o                         
  21   1   1        205.56        211.33         8.26 o                         
  22   1   1        175.85        177.32         8.03 o                         
  23   1   1         60.11         56.77        10.50 o                         
  24   1   1         39.30         39.65        15.54 o                         
  25   1   1         26.02         27.30         4.22 o                         
  26   1   1          1.08          9.58         6.49 o                         
  27   1   1         20.55         20.33         6.79 o                         
  28   1   1          6.72         14.47         3.99 o                         
   1   2   1          0.66         -0.72         1.20 o                         
   2   2   1        108.66        117.29         5.92 o                         
   3   2   1        255.46        261.14         6.50 o                         
   4   2   1        160.00        161.42         7.85 o                         
   5   2   1        317.10        326.49         7.20 o                         
   6   2   1        285.79        309.52        10.52 o                         
   7   2   1       1079.41       1102.99        19.70 o                         
   8   2   1         95.84         82.35         5.67 o                         
   9   2   1         64.43         61.58         5.07 o                         
  10   2   1        247.98        231.80         9.51 o                         
  11   2   1         82.15         94.18         6.21 o                         
  12   2   1         96.49         88.92         6.12 o                         
  13   2   1          9.78         10.49         2.69 o                         
  14   2   1        190.58        181.05         8.82 o                         
  15   2   1         42.11         48.11         4.88 o                         
  16   2   1         35.16         34.07         4.23 o                         
  17   2   1        611.75        642.33        12.56 o                         
  18   2   1        227.20        232.12         7.86 o                         
  19   2   1         37.57         32.16         3.19 o                         
  20   2   1         14.08         12.42         2.25 o                         
  21   2   1         12.93         15.35         2.57 o                         
  22   2   1         32.97         34.01         3.33 o                         
  23   2   1          0.27         -3.21         3.21 o                         
  24   2   1          2.76         -0.38         2.82 o                         
  25   2   1          2.73         -1.11         3.14 o                         
  26   2   1          1.50         -0.73         2.98 o                         
   1   3   1         78.06         72.63         4.48 o                         
   2   3   1        241.85        253.48         7.98 o                         
   3   3   1        156.77        149.53         7.79 o                         
   4   3   1         12.94         15.30         1.31 o                         
   5   3   1          4.23          3.96         1.10 o                         
   6   3   1          4.08          5.62         1.92 o                         
   7   3   1         14.54         14.82         2.27 o                         
   8   3   1         29.28         29.69         4.55 o                         
   9   3   1         14.29         16.09         3.88 o                         
  10   3   1         13.53         13.62         3.50 o                         
  11   3   1        136.70        133.28         8.91 o                         
  12   3   1         21.53         24.49         4.13 o                         
  13   3   1        160.89        158.25         9.95 o                         
  14   3   1        324.59        322.80        14.01 o                         
  15   3   1         78.18         84.38         7.55 o                         
  16   3   1          0.32         -0.90         2.32 o                         
  17   3   1          6.54          6.14         2.74 o                         
  18   3   1         33.79         32.02         5.00 o                         
  19   3   1         17.93         21.40         4.26 o                         
  20   3   1         16.47         17.17         2.81 o                         
  21   3   1          6.69          5.87         2.16 o                         
  22   3   1         11.69         13.28         2.73 o                         
  23   3   1          3.24          1.95         2.44 o                         
   1   4   1         10.48         10.50         2.84 o                         
   2   4   1         25.59         28.13         3.56 o                         
   3   4   1         12.58         15.72         2.97 o                         
   4   4   1         25.55         29.85         3.76 o                         
   5   4   1         10.26          9.51         2.78 o                         
   6   4   1          0.12          0.40         1.75 o                         
   7   4   1          5.46          7.95         2.41 o                         
   8   4   1         29.50         29.49         5.04 o                         
   9   4   1         13.94         12.07         3.63 o                         
  10   4   1         17.81         14.42         3.68 o                         
  11   4   1          7.12          7.82         3.22 o                         
  12   4   1         11.44         10.54         3.10 o                         
  13   4   1         29.30         28.72         5.49 o                         
  14   4   1          0.22          0.15         2.55 o                         
  15   4   1         38.95         40.83         6.23 o                         
  16   4   1          2.10          2.36         2.89 o                         
  17   4   1          9.29         14.18         4.42 o                         
  18   4   1         14.27         17.91         4.58 o                         
   1   5   1          3.75          4.96         2.36 o                         
   2   5   1          6.42          7.70         2.65 o                         
   3   5   1         11.35         11.95         2.99 o                         
   4   5   1          6.77          6.24         3.55 o                         
   5   5   1         33.31         30.33         4.07 o                         
   6   5   1          3.03         10.51         4.36 o                         
   7   5   1          0.61         -0.64         2.82 o                         
   8   5   1         15.97         12.27         3.60 o                         
   2   0   2       2605.69       2389.64        16.91 o                         
   4   0   2        449.24        427.42         8.22 o                         
   6   0   2       1102.87       1134.52        14.84 o                         
   8   0   2        429.05        408.33        10.04 o                         
  10   0   2        430.29        404.69        10.75 o                         
  12   0   2       3231.12       3370.13        33.19 o                         
  14   0   2        124.78        118.61         7.38 o                         
  16   0   2        123.83        114.98         7.83 o                         
  18   0   2          0.20         -1.21         3.64 o                         
  20   0   2         11.96          4.77         4.19 o                         
  22   0   2         47.24         36.51         6.54 o                         
  24   0   2        182.25        194.24        12.51 o                         
  26   0   2          8.57         13.59         5.37 o                         
  28   0   2          0.31          3.85         5.15 o                         
   4   1   2       1836.87       1728.10        18.63 o                         
   5   1   2       1400.57       1518.52        17.68 o                         
   6   1   2        173.87        172.25         6.11 o                         
   7   1   2        155.92        149.30         4.51 o                         
   8   1   2        531.65        558.92        11.40 o                         
   9   1   2       1023.76        993.37        11.06 o                         
  10   1   2        503.69        515.29         7.06 o                         
  11   1   2        473.80        454.21         6.88 o                         
  12   1   2         48.81         53.00         3.30 o                         
  13   1   2         49.26         47.48         2.54 o                         
  14   1   2        108.04        108.79         3.79 o                         
  15   1   2        144.17        148.43         4.50 o                         
  16   1   2        201.73        206.00         5.34 o                         
  17   1   2         44.83         42.13         2.74 o                         
  18   1   2         48.32         46.13         2.84 o                         
  19   1   2          1.31          1.70         2.96 o                         
  20   1   2        187.38        201.04         8.17 o                         
  21   1   2         16.71         17.59         3.72 o                         
  22   1   2         65.63         69.78         5.60 o                         
  23   1   2         14.35         14.09         3.54 o                         
  24   1   2          0.09         -2.60         3.14 o                         
  25   1   2         13.58         14.93         3.78 o                         
  26   1   2          1.22         -0.05         3.89 o                         
  27   1   2          1.61          1.29         5.58 o                         
  28   1   2         14.65         20.54         4.25 o                         
   0   2   2        126.16        113.28         6.23 o                         
   1   2   2        149.79        151.18         5.11 o                         
   2   2   2        321.09        329.46        10.72 o                         
   3   2   2         51.34         57.34         4.82 o                         
   4   2   2        189.59        217.13         8.86 o                         
   5   2   2        947.85        960.38        18.56 o                         
   6   2   2        206.57        202.70         8.79 o                         
   7   2   2        679.82        710.26        16.27 o                         
   8   2   2        611.96        597.34        15.05 o                         
   9   2   2         50.41         41.10         4.26 o                         
  10   2   2         49.05         48.65         4.72 o                         
  11   2   2          8.37          7.86         2.69 o                         
  12   2   2         39.34         45.33         4.63 o                         
  13   2   2          1.85          2.06         1.87 o                         
  14   2   2         13.02         13.11         2.91 o                         
  15   2   2         97.54         94.71         4.88 o                         
  16   2   2         38.06         35.32         3.18 o                         
  17   2   2         71.56         74.08        10.17 o                         
  18   2   2         22.73         18.56         2.59 o                         
  19   2   2        103.66        103.98         8.73 o                         
  20   2   2         17.08         17.67         2.70 o                         
  21   2   2         11.03          6.36         1.79 o                         
  22   2   2          3.33          2.47         1.73 o                         
  23   2   2         11.52         15.37         4.39 o                         
  24   2   2          1.45         -0.68         3.03 o                         
  25   2   2          1.47          1.74         3.08 o                         
  26   2   2          1.40         -0.67         2.97 o                         
   0   3   2         30.49         30.71         4.31 o                         
   1   3   2        135.73        141.00         6.14 o                         
   2   3   2         39.48         37.74         3.48 o                         
   3   3   2         15.86         14.41         2.39 o                         
   4   3   2         32.55         29.54         4.51 o                         
   5   3   2         89.93         86.69         7.32 o                         
   6   3   2        122.92        130.55         8.72 o                         
   7   3   2         12.81         15.51         3.95 o                         
   8   3   2        184.37        177.09        10.28 o                         
   9   3   2         78.97         85.92         7.24 o                         
  10   3   2        250.27        255.98        12.12 o                         
  11   3   2          3.97          3.56         2.88 o                         
  12   3   2         34.45         26.94         4.65 o                         
  13   3   2          4.94          4.74         2.45 o                         
  14   3   2        105.28         99.95         8.12 o                         
  15   3   2        178.58        172.47        10.40 o                         
  16   3   2          6.71          4.79         3.00 o                         
  17   3   2         12.93          8.92         3.21 o                         
  18   3   2          8.44          6.50         2.81 o                         
  19   3   2         21.13         22.58         3.15 o                         
  20   3   2          4.54          5.21         2.14 o                         
  21   3   2         12.81         15.60         2.93 o                         
  22   3   2          9.61         11.78         2.61 o                         
  23   3   2          8.11          8.91         2.54 o                         
   0   4   2        202.61        218.85        12.42 o                         
   1   4   2         10.37         12.24         2.79 o                         
   2   4   2        106.61        107.80         6.41 o                         
   3   4   2         15.61         18.53         3.14 o                         
   4   4   2          9.03          9.64         3.76 o                         
   5   4   2          1.86         -1.89         3.17 o                         
   6   4   2         11.87          6.31         3.35 o                         
   7   4   2          3.34          2.15         3.60 o                         
   8   4   2          7.25          0.59         3.03 o                         
   9   4   2         14.10         13.76         4.06 o                         
  10   4   2         42.94         53.04         6.99 o                         
  11   4   2        116.33        107.31         9.32 o                         
  12   4   2          9.37          6.18         3.31 o                         
  13   4   2         34.47         26.78         4.85 o                         
  14   4   2         21.96         24.75         5.01 o                         
  15   4   2          3.92          0.64         2.61 o                         
  16   4   2          4.46          9.65         4.07 o                         
  17   4   2          3.70          0.11         2.54 o                         
  18   4   2          9.85         13.03         4.20 o                         
   0   5   2         20.63         17.12         4.35 o                         
   1   5   2          8.83         14.02         3.67 o                         
   2   5   2         21.98         15.92         4.95 o                         
   3   5   2          2.28          8.29         4.30 o                         
   4   5   2         35.61         28.44         5.93 o                         
   5   5   2          6.56         10.84         3.98 o                         
   6   5   2          3.63          7.75         4.04 o                         
   7   5   2         19.65         15.32         4.44 o                         
   2   0   3        209.25        202.61         5.99 o                         
   4   0   3       1918.78       1940.57        19.92 o                         
   6   0   3       2940.69       3036.27        26.78 o                         
   8   0   3        431.61        409.76        10.94 o                         
  10   0   3         92.73         91.43         5.93 o                         
  12   0   3          5.01          9.58         3.56 o                         
  14   0   3        922.79        965.27        20.46 o                         
  16   0   3         46.19         44.37         6.15 o                         
  18   0   3        120.73        114.12         8.89 o                         
  20   0   3        156.72        164.23        11.01 o                         
  22   0   3         22.52         31.17         6.46 o                         
  24   0   3         69.42         69.46         8.43 o                         
  26   0   3        110.17        120.31        11.06 o                         
  28   0   3         26.67         44.19         8.25 o                         
   2   1   3        845.13        852.50        10.63 o                         
   3   1   3       1759.06       1725.02        16.10 o                         
   4   1   3        326.58        317.22         7.32 o                         
   5   1   3        429.92        404.75         8.74 o                         
   6   1   3        175.56        154.65         5.77 o                         
   7   1   3        294.45        291.10         8.31 o                         
   8   1   3         53.03         49.68         3.78 o                         
   9   1   3       1394.92       1512.42        20.38 o                         
  10   1   3        245.03        273.92         9.12 o                         
  11   1   3         13.17         15.64         2.69 o                         
  12   1   3         67.02         62.83         4.05 o                         
  13   1   3        351.78        358.04         8.96 o                         
  14   1   3         27.16         22.65         3.42 o                         
  15   1   3         22.10         24.23         3.42 o                         
  16   1   3         69.44         63.92         4.78 o                         
  17   1   3         56.44         57.02         4.83 o                         
  18   1   3         27.99         30.85         4.12 o                         
  19   1   3        115.71        116.20         8.89 o                         
  20   1   3         15.70         16.09         5.63 o                         
  21   1   3         13.82          5.92         3.74 o                         
  22   1   3          4.81         -2.47         3.33 o                         
  23   1   3          8.72         10.21         3.76 o                         
  24   1   3          1.51         10.81         3.41 o                         
  25   1   3          2.80          2.63         3.26 o                         
  26   1   3          6.81          0.67         3.18 o                         
  27   1   3         20.07         22.99         4.70 o                         
   6   2   3        182.55        189.26         8.64 o                         
   7   2   3        596.51        620.95        15.43 o                         
   8   2   3        116.17        114.71         7.00 o                         
   9   2   3        123.55        131.00         7.47 o                         
  10   2   3         66.04         64.32         5.38 o                         
  11   2   3        147.84        139.94         7.82 o                         
  12   2   3        191.99        187.47         6.36 o                         
  13   2   3          4.50          2.52         1.60 o                         
  14   2   3        148.85        144.88         5.85 o                         
  15   2   3          6.05          5.39         1.86 o                         
  16   2   3        132.23        142.95         6.01 o                         
  17   2   3         58.73         46.71         3.69 o                         
  18   2   3         42.36         48.22         5.49 o                         
  19   2   3         29.91         29.54         4.08 o                         
  20   2   3          5.29          9.45         3.65 o                         
  21   2   3         19.04         20.62         4.47 o                         
  22   2   3         10.03         11.19         4.26 o                         
  23   2   3         18.72         18.08         4.85 o                         
  24   2   3          4.90          6.74         3.34 o                         
  25   2   3          8.13          6.32         4.08 o                         
   2   3   3         93.03        112.74         8.15 o                         
   3   3   3         19.94         25.94         4.82 o                         
   4   3   3         14.42         12.37         3.48 o                         
   5   3   3         14.08         10.40         3.50 o                         
   6   3   3         52.97         55.29         6.17 o                         
   7   3   3         20.15         23.08         4.13 o                         
   8   3   3        158.69        148.54         9.33 o                         
   9   3   3          1.96          4.16         2.98 o                         
  10   3   3         31.54         28.30         4.55 o                         
  11   3   3         94.66         83.07         7.24 o                         
  12   3   3         64.37         64.00         6.48 o                         
  13   3   3         20.91         16.30         3.66 o                         
  14   3   3         70.97         72.65         6.92 o                         
  15   3   3         11.38         17.52         4.01 o                         
  16   3   3         36.12         27.59         3.29 o                         
  17   3   3         13.38         10.87         2.45 o                         
  18   3   3         20.20         17.70         2.92 o                         
  19   3   3         13.55         14.05         3.76 o                         
  20   3   3          6.00          3.31         2.27 o                         
  21   3   3          6.55          4.05         2.03 o                         
  22   3   3         22.49         24.39         3.39 o                         
   2   4   3          5.10         11.82         4.30 o                         
   3   4   3          8.73         14.30         4.15 o                         
   4   4   3          8.38          6.53         3.92 o                         
   5   4   3          4.02          2.69         2.82 o                         
   6   4   3         17.98         14.72         4.21 o                         
   7   4   3          3.38          0.87         2.80 o                         
   8   4   3          3.23          3.46         3.02 o                         
   9   4   3         36.05         36.88         5.89 o                         
  10   4   3         17.31         13.44         3.70 o                         
  11   4   3         48.37         43.05         6.48 o                         
  12   4   3         20.62         15.96         4.61 o                         
  13   4   3          2.32         -0.33         2.64 o                         
  14   4   3          4.45          3.98         2.82 o                         
  15   4   3          2.36         -1.36         3.01 o                         
  16   4   3          5.83          5.78         3.55 o                         
  17   4   3          7.69          2.05         3.21 o                         
   4   0   4       1318.83       1408.98        19.00 o                         
   6   0   4       1277.43       1262.02        19.59 o                         
   8   0   4        805.09        767.72        16.17 o                         
  10   0   4         67.67         64.14         5.65 o                         
  12   0   4        782.14        843.15        19.27 o                         
  14   0   4        116.30        121.64         8.65 o                         
  16   0   4         56.08         52.14         6.72 o                         
  18   0   4         17.33         16.74         5.84 o                         
  20   0   4         68.14         77.81         8.49 o                         
  22   0   4        129.95        128.27        10.58 o                         
  24   0   4        121.12        130.19        11.79 o                         
  26   0   4          7.66          6.24         5.00 o                         
   0   1   4       1287.66       1296.99        11.52 o                         
   1   1   4        119.05        118.25         2.40 o                         
   2   1   4        248.50        255.02         3.24 o                         
   3   1   4        769.85        784.27        11.51 o                         
   4   1   4        310.57        331.05         7.99 o                         
   5   1   4        222.30        230.94         7.06 o                         
   6   1   4        126.69        134.08         5.83 o                         
   7   1   4        151.22        145.43         6.27 o                         
   8   1   4        641.61        681.82        13.91 o                         
   9   1   4        118.10        113.95         6.03 o                         
  10   1   4        299.28        317.21        10.50 o                         
  11   1   4          5.94          5.64         2.72 o                         
  12   1   4        148.50        164.87         8.21 o                         
  13   1   4         41.74         46.62         5.29 o                         
  14   1   4         62.49         60.76         4.54 o                         
  15   1   4         34.52         29.46         3.78 o                         
  16   1   4         17.85         17.10         5.30 o                         
  17   1   4        158.88        144.27         7.09 o                         
  18   1   4          0.89          1.76         2.94 o                         
  19   1   4          1.96         -1.02         3.25 o                         
  20   1   4         83.81         77.85         7.07 o                         
  21   1   4          0.41          3.35         3.69 o                         
  22   1   4         16.32         16.30         3.80 o                         
  23   1   4         10.33          3.38         3.47 o                         
  24   1   4          0.91          9.64        11.90 o                         
  25   1   4         12.11         14.98         9.53 o                         
  26   1   4          1.40          0.39         3.51 o                         
   8   2   4        404.65        401.92        11.82 o                         
   9   2   4        206.27        185.81         8.30 o                         
  10   2   4         28.96         27.32         3.63 o                         
  11   2   4         93.21         81.87         5.93 o                         
  12   2   4         86.84         88.06         6.38 o                         
  13   2   4         39.29         36.49         4.66 o                         
  14   2   4         16.13         12.21         3.17 o                         
  15   2   4          6.78         11.97         3.70 o                         
  16   2   4         11.92          4.87         2.46 o                         
  17   2   4         79.80         73.44         6.84 o                         
  18   2   4         69.66         63.60         6.47 o                         
  19   2   4         61.64         57.83         6.50 o                         
  20   2   4         68.15         66.27         7.17 o                         
  21   2   4          0.03          0.41         2.78 o                         
  22   2   4          5.83          7.65         4.11 o                         
  23   2   4          4.70         -1.37         3.19 o                         
  24   2   4          8.96          5.45         3.71 o                         
  13   3   4          5.20          7.16         2.83 o                         
  14   3   4         30.46         24.31         4.53 o                         
  15   3   4         50.60         42.22         5.54 o                         
  16   3   4          0.44         -2.20         2.48 o                         
  17   3   4          2.75          1.56         2.75 o                         
  18   3   4         24.28         27.52         5.15 o                         
  19   3   4          1.57          1.34         2.98 o                         
  20   3   4         13.83         18.71         4.59 o                         
  21   3   4         10.80          9.47         3.34 o                         
  16   4   4          0.14          3.19         2.69 o                         
   6   0   5         16.14         19.33         3.75 o                         
   8   0   5         45.90         46.66         5.55 o                         
  10   0   5         88.02         71.33         6.91 o                         
  12   0   5        131.13        127.90         9.02 o                         
  14   0   5        216.45        207.25        11.40 o                         
  16   0   5        181.05        202.73        11.88 o                         
  18   0   5        100.48        113.82        10.19 o                         
  20   0   5         32.83         39.09         7.20 o                         
  22   0   5         10.04         11.55         5.90 o                         
  24   0   5          0.61         11.38         6.25 o                         
  26   0   5         45.97         54.56         8.95 o                         
   1   1   5        102.19         94.64         3.11 o                         
   2   1   5         99.01        104.23         4.61 o                         
   3   1   5        823.66        815.53        13.04 o                         
   4   1   5         52.29         49.86         3.70 o                         
   5   1   5         45.40         53.51         3.99 o                         
   6   1   5        512.89        538.57        12.38 o                         
   7   1   5         60.79         54.82         4.51 o                         
   8   1   5         49.99         49.63         4.53 o                         
   9   1   5         21.68         26.17         3.87 o                         
  10   1   5        114.35        109.69         6.86 o                         
  11   1   5         55.88         57.70         5.47 o                         
  12   1   5         92.52         89.05         6.86 o                         
  13   1   5        192.75        173.22         9.15 o                         
  14   1   5        202.04        202.42        10.29 o                         
  15   1   5        462.89        482.30        16.14 o                         
  16   1   5         32.68         36.56         5.63 o                         
  17   1   5        128.22        131.11         7.14 o                         
  18   1   5          7.42         10.58         9.16 o                         
  19   1   5         56.92         52.62         5.34 o                         
  20   1   5          9.26         15.44         6.54 o                         
  21   1   5         78.25         79.76         7.85 o                         
  22   1   5         38.99         40.91        11.05 o                         
  23   1   5         20.98         22.78         4.64 o                         
  24   1   5          0.72          1.19         6.41 o                         
  25   1   5         20.12         26.18         5.12 o                         
   1   2   5         66.49         56.60         3.49 o                         
   2   2   5         55.14         55.06         3.69 o                         
   3   2   5         84.68         78.51         4.45 o                         
   4   2   5        187.38        200.03         7.34 o                         
   5   2   5        155.15        151.74         6.70 o                         
   6   2   5        135.17        152.47         6.94 o                         
   7   2   5        179.33        173.48         7.68 o                         
   8   2   5         62.98         56.82         4.67 o                         
   9   2   5         25.85         21.54         3.29 o                         
  10   2   5         21.53         22.75         3.43 o                         
  11   2   5          0.10         -0.08         2.13 o                         
  12   2   5          7.28          8.84         2.96 o                         
  13   2   5         73.00         68.45         6.09 o                         
  14   2   5          1.31          0.06         2.57 o                         
  15   2   5          2.14          0.00         2.57 o                         
  16   2   5          7.96          6.65         2.83 o                         
  17   2   5        117.02         94.90         7.98 o                         
  18   2   5         28.24         26.25         4.75 o                         
  19   2   5         62.52         64.07         7.02 o                         
  20   2   5         25.56         33.77         5.62 o                         
  21   2   5         11.92         11.16         4.01 o                         
  22   2   5          4.63          2.56         3.48 o                         
  23   2   5          2.20          6.15         4.25 o                         
   9   3   5         27.95         18.94         3.39 o                         
  10   3   5         58.21         51.23         5.48 o                         
  11   3   5         53.24         48.58         5.40 o                         
  12   3   5         30.36         25.38         4.13 o                         
  13   3   5         17.32         13.55         3.83 o                         
  14   3   5         45.72         44.58         5.46 o                         
  15   3   5          6.17          5.38         2.73 o                         
  16   3   5          6.30          6.58         2.81 o                         
  17   3   5          2.84          4.88         2.39 o                         
  18   3   5         10.21          5.64         2.97 o                         
  19   3   5          1.92         -0.93         2.99 o                         
  20   3   5         15.48         17.04         4.38 o                         
  13   4   5          3.64          2.60         2.30 o                         
  14   4   5         18.32         19.17         4.47 o                         
   6   0   6         23.14         24.41         4.74 o                         
   8   0   6         64.91         78.24         7.19 o                         
  10   0   6        861.09        854.34        21.04 o                         
  12   0   6       1322.47       1296.85        27.42 o                         
  14   0   6        108.30        106.99         9.58 o                         
  16   0   6          9.14          3.91         5.44 o                         
  18   0   6         26.67         33.13         6.82 o                         
  20   0   6         14.34         12.20         5.91 o                         
  22   0   6         26.79         30.54         7.44 o                         
  24   0   6         18.69         12.41         5.47 o                         
   0   1   6         21.66         23.28         2.83 o                         
   1   1   6        221.97        218.20         6.99 o                         
   2   1   6          7.62         14.36         2.81 o                         
   3   1   6         98.20        101.77         5.48 o                         
   4   1   6        250.12        260.18         8.60 o                         
   5   1   6        117.00        121.03         6.34 o                         
   6   1   6         63.44         56.52         4.84 o                         
   7   1   6        369.30        370.56        11.51 o                         
   8   1   6        210.13        213.66         9.23 o                         
   9   1   6         89.53         91.81         6.62 o                         
  10   1   6         47.57         46.43         5.40 o                         
  11   1   6         13.41         17.74         4.22 o                         
  12   1   6         81.89         87.70         7.09 o                         
  13   1   6         10.57         13.76         4.27 o                         
  14   1   6         70.33         60.47         6.72 o                         
  15   1   6        160.06        152.09         9.88 o                         
  16   1   6        121.54        130.16         9.43 o                         
  17   1   6         40.37         39.68         6.51 o                         
  18   1   6         14.84         16.12         4.59 o                         
  19   1   6          5.23          8.76         4.88 o                         
  20   1   6          9.32          6.12         4.61 o                         
  21   1   6          7.86          5.31         5.25 o                         
  22   1   6          3.99          3.47         4.19 o                         
  23   1   6          7.81         15.46         5.02 o                         
  24   1   6          3.19         -1.02         4.81 o                         
   0   2   6         11.82         10.23         1.61 o                         
   1   2   6         17.88         18.62         1.72 o                         
   2   2   6         38.64         40.40         3.13 o                         
   3   2   6          6.90          4.92         1.57 o                         
   4   2   6         73.69         76.47         4.65 o                         
   5   2   6        199.71        203.31         7.87 o                         
   6   2   6        173.14        192.80         7.88 o                         
   7   2   6        484.23        476.05        12.91 o                         
   8   2   6         32.23         27.22         3.60 o                         
   9   2   6         91.47         86.91         6.18 o                         
  10   2   6         33.18         29.65         3.98 o                         
  11   2   6          9.57          5.17         2.80 o                         
  12   2   6         28.95         24.58         4.02 o                         
  13   2   6          0.19          5.49         2.98 o                         
  14   2   6         12.33         13.44         3.73 o                         
  15   2   6          2.57          2.48         2.67 o                         
  16   2   6          7.04          4.84         3.51 o                         
  17   2   6         47.83         35.72         5.51 o                         
  18   2   6          7.38          3.87         3.19 o                         
  19   2   6         36.59         31.38         5.76 o                         
  20   2   6          6.94          5.37         3.94 o                         
  21   2   6         19.01         20.49         5.03 o                         
  22   2   6          1.73          3.92         3.99 o                         
   3   3   6        450.73        468.34        12.77 o                         
   4   3   6         80.70         80.14         5.59 o                         
   5   3   6         53.90         49.52         4.63 o                         
   6   3   6          8.79         10.05         2.36 o                         
   7   3   6         33.21         31.57         4.01 o                         
   8   3   6          9.98          6.58         2.27 o                         
   9   3   6         11.85         14.54         3.06 o                         
  10   3   6          7.59          1.72         2.12 o                         
  11   3   6         19.98         19.11         3.73 o                         
  12   3   6          8.27          6.26         2.35 o                         
  13   3   6         17.11         15.35         3.52 o                         
  14   3   6          9.43         14.65         3.39 o                         
  15   3   6          8.99          5.37         3.14 o                         
  16   3   6          5.31          6.52         3.39 o                         
  17   3   6          1.46          2.46         3.36 o                         
  18   3   6          2.99          5.25         3.36 o                         
   8   4   6          2.43          0.52         1.77 o                         
   9   4   6         16.86         14.46         3.32 o                         
  10   4   6         11.89         13.14         3.58 o                         
  11   4   6         10.78          9.54         2.95 o                         
  10   0   7        425.88        422.83        15.89 o                         
  12   0   7        335.19        337.91        14.88 o                         
  14   0   7        218.03        215.88        12.97 o                         
  16   0   7        476.57        478.30        19.31 o                         
  18   0   7         21.93         18.59         6.49 o                         
  20   0   7         29.58         34.57         7.76 o                         
  22   0   7         12.73         20.68         7.44 o                         
   2   1   7         33.13         30.84         3.57 o                         
   3   1   7         34.01         39.47         4.25 o                         
   4   1   7         32.13         28.55         4.03 o                         
   5   1   7         55.44         56.07         5.50 o                         
   6   1   7        105.05        100.14         6.94 o                         
   7   1   7         49.14         53.33         5.61 o                         
   8   1   7         14.45          9.82         3.55 o                         
   9   1   7        423.51        412.55        13.99 o                         
  10   1   7        304.00        305.70        12.44 o                         
  11   1   7        145.97        152.54         9.33 o                         
  12   1   7         60.35         56.05         6.43 o                         
  13   1   7         56.04         55.48         6.73 o                         
  14   1   7          2.25          7.75         4.61 o                         
  15   1   7        164.39        182.02        11.37 o                         
  16   1   7         29.16         26.97         5.85 o                         
  17   1   7         46.57         42.24         6.60 o                         
  18   1   7         42.80         42.61         6.85 o                         
  19   1   7         23.25         29.03         6.50 o                         
  20   1   7         17.27         17.73         5.51 o                         
  21   1   7         13.03          8.59         4.83 o                         
  22   1   7          3.77          1.87         4.83 o                         
   2   2   7         26.53         22.28         2.56 o                         
   3   2   7         66.65         66.76         4.45 o                         
   4   2   7         14.02         15.00         2.67 o                         
   5   2   7        441.01        475.19        12.42 o                         
   6   2   7        264.35        295.54        10.27 o                         
   7   2   7         48.52         49.85         4.65 o                         
   8   2   7          1.80          0.90         2.45 o                         
   9   2   7         41.03         46.99         4.97 o                         
  10   2   7         80.75         83.73         6.65 o                         
  11   2   7          7.73          3.87         2.65 o                         
  12   2   7         15.56         11.06         3.79 o                         
  13   2   7         29.63         30.29         4.58 o                         
  14   2   7         35.50         35.94         5.19 o                         
  15   2   7         19.11         15.43         4.28 o                         
  16   2   7         11.22         11.14         4.07 o                         
  17   2   7         50.86         48.10         6.65 o                         
  18   2   7         14.57         14.26         4.73 o                         
  19   2   7         44.49         37.89         6.35 o                         
  20   2   7          3.04          6.11         4.58 o                         
   7   3   7         11.70         11.32         2.74 o                         
   8   3   7         28.00         24.76         3.87 o                         
   9   3   7         26.53         21.78         3.71 o                         
  10   3   7         56.45         52.71         5.53 o                         
  11   3   7         16.39         18.29         3.72 o                         
  12   3   7          5.80          8.56         3.25 o                         
  13   3   7          0.18          2.75         2.51 o                         
  14   3   7         44.01         40.81         5.53 o                         
  15   3   7          3.88          3.15         3.16 o                         
  16   3   7          0.96          7.92         3.39 o                         
  14   0   8         43.40         34.80         7.06 o                         
  16   0   8         11.12         11.66         5.64 o                         
  18   0   8         23.80         36.46         7.71 o                         
  20   0   8          2.49         10.11         6.20 o                         
   4   1   8         41.26         35.76         4.72 o                         
   5   1   8        120.33        114.27         7.54 o                         
   6   1   8         58.67         55.86         6.15 o                         
   7   1   8         58.70         57.77         6.56 o                         
   8   1   8        311.87        322.45        13.12 o                         
   9   1   8        195.79        186.89        10.25 o                         
  10   1   8         78.00         92.41         8.05 o                         
  11   1   8         80.72         85.19         7.83 o                         
  12   1   8         24.80         22.14         5.31 o                         
  13   1   8          5.61          2.58         4.35 o                         
  14   1   8         51.65         51.31         7.06 o                         
  15   1   8         46.33         46.31         7.16 o                         
  16   1   8         89.47         93.50         9.20 o                         
  17   1   8         41.03         49.36         7.59 o                         
  18   1   8          1.58          2.04         4.92 o                         
  19   1   8         10.08         11.74         5.95 o                         
  20   1   8          5.87         11.60         6.05 o                         
   7   2   8        203.40        197.43         9.15 o                         
   8   2   8          6.56          0.40         2.76 o                         
   9   2   8          2.90         -0.28         2.62 o                         
  10   2   8          3.37          8.91         3.53 o                         
  11   2   8         20.59         24.21         4.34 o                         
  12   2   8         11.16          6.58         3.33 o                         
  13   2   8          4.60          4.86         3.08 o                         
  14   2   8          0.94          0.05         3.29 o                         
  15   2   8         13.80         13.42         4.42 o                         
  16   2   8          5.74          5.23         3.80 o                         
  17   2   8         13.69          6.62         3.58 o                         
  18   2   8          8.51         14.69         5.03 o                         
  12   3   8          2.80          1.54         2.32 o                         
  13   3   8          3.14          1.45         2.53 o                         
   7   1   9        156.56        144.15         9.03 o                         
   8   1   9          9.21         13.37         4.75 o                         
   9   1   9        161.97        160.38        10.12 o                         
  10   1   9         48.89         36.24         5.77 o                         
  11   1   9          7.97          7.48         4.59 o                         
  12   1   9          8.73          7.03         4.62 o                         
  13   1   9         48.01         60.84         8.19 o                         
  14   1   9         16.05         27.97         6.45 o                         
  15   1   9         14.17         10.60         5.43 o                         
  16   1   9         19.65         19.29         6.14 o                         
  17   1   9          6.30          1.31         5.06 o                         
  18   1   9          4.64         14.14         6.14 o                         
  12   2   9          0.60          5.35         3.54 o                         
  13   2   9          2.62         -0.18         3.48 o                         
  14   2   9          6.93         11.28         4.49 o                         
  15   2   9          3.17         11.42         4.65 o                         
  11   1  10         27.13         27.23         5.51 o                         
  12   1  10         15.95         18.35         5.69 o                         
  13   1  10         19.30         18.90         5.16 o                         
  14   1  10          7.98         13.74         5.26 o                         
  15   1  10          1.64          2.01         4.50 o                         
                                                                                
